# Supplementary material for: Structural and immunological characterization of the H3 influenza hemagglutinin during antigenic drift
Source: Nat Commun. 2025 Dec 11;16:11452. doi: 10.1038/s41467-025-66375-7 (PMC12749422; doi:10.1038/s41467-025-66375-7)
Supplement: Supplementary file 3 — Supplementary Data 1 [file 41467_2025_66375_MOESM3_ESM.xlsx]

## Sheet: Sheet1
POS	61_1989-2012	97_1968-1976	138_1979-1998	142_1974-2015	149_1996-1999	160_2002-2014	292_1994-1995
1	0	0	0	0	0	0	0
2	0	0	0	0	0	0	0
3	0	0	0	0	0	0	0
4	0	0	0	0	0	0	0
5	0	0	0	0	0	0	0
6	0	0	0	0	0	0	0
7	0	0	0	0	0	0	0
8	0	0	0	0	0	0	0
9	0	0	0	0	0	0	0
10	0	0	0	0	0	0	0
11	0.866667	0	0.428571	0.727273	1	1	1
12	0	0	0	0	0	0	0
13	0	0	0	0	0	0	0
14	1	0.555556	1	1	1	1	1
15	1	0	1	0.909091	1	1	1
16	1	0	1	0.909091	1	1	1
17	0	0	0	0	0	0	0
18	1	0	1	0.727273	1	1	1
19	0	0.444444	0	0.181818	0	0	0
20	0	0	0	0	0	0	0
21	0	0.111111	0	0	0	0	0
22	0.133333	0	0	0	0	0	0
23	0	0	0	0	0	0	0
24	0	0	0.142857	0	0	0	0
25	0	0	0	0	0	0	0
26	0	0	0	0	0	0	0
27	0	0	0	0	0	0	0
28	0	0	0	0	0	0	0
29	0	0	0	0	0	0	0
30	0	0	0	0	0	0	0
31	0	0	0	0	0	0	0
32	0	0	0	0	0	0	0
33	0	0	0	0	0	0	0
34	0	0	0	0	0	0	0
35	0	0	0	0	0	0	0
36	0	0	0	0	0	0	0
37	0	0	0	0	0	0	0
38	0	0	0	0	0	0	0
39	0	0	0	0	0	0	0
40	0	0	0	0	0	0	0
41	0.666667	0	0	0.636364	0	1	0
42	0	0	0	0	0	0	0
43	0	0	0	0	0	0	0
44	0	0	0	0	0	0	0
45	0	0	0	0	0	0	0
46	0	0	0	0	0	0	0
47	1	0.555556	1	1	1	1	1
48	0	0	0	0	0	0	0
49	0.0666667	0	0	0.272727	0	0.285714	0
50	0	0	0	0	0	0	0
51	0	0	0	0	0	0	0
52	0	0	0	0	0	0	0
53	0	0	0	0	0	0	0
54	0	0	0	0	0	0	0
55	0	0	0	0	0	0	0
56	0	0	0	0	0	0	0
57	0	0	0	0	0	0	0
58	0	0	0	0	0	0	0
59	0	0	0	0	0	0	0
60	0	0	0	0	0	0	0
61	1	0	0	0.272727	0	0.428571	0
62	0	0	0	0	0	0	0
63	0	0	0	0	0	0	0
64	0.133333	0	0	0.272727	0	0.428571	0
65	0	0	0	0	0	0	0
66	0.933333	0	1	0.727273	1	1	1
67	0	0	0	0	0	0	0
68	0	0	0	0	0	0	0
69	0.933333	0	1	0.818182	1	1	1
70	1	0	1	0.727273	1	1	1
71	0	0	0	0	0	0	0
72	0	0	0	0	0	0	0
73	0.8	0	0	0.727273	0.25	1	0
74	0	0	0	0	0	0	0
75	0	0	0	0	0	0	0
76	0	0	0	0	0	0	0
77	0	0	0	0	0	0	0
78	1	0.111111	1	0.727273	1	1	1
79	1	0	1	1	1	1	1
80	0	0	0	0	0	0	0
81	0	0	0	0	0	0	0
82	0	0	0	0	0	0	0
83	0	0	0.428571	0	0	0	0
84	0	0	0	0	0	0	0
85	0	0	0	0	0	0	0
86	0	0	0	0	0	0	0
87	0	0	0	0	0	0	0
88	0	0	0	0	0	0	0
89	0	0	0	0	0	0	0
90	0	0	0	0	0	0	0
91	0.666667	0	0	0.636364	0	1	0
92	0	0	0	0	0	0	0
93	0	0	0	0	0	0	0
94	1	0.555556	1	1	1	1	1
95	0	0.111111	0	0	0	0	0
96	0	0	0	0	0	0	0
97	0	0	0	0	0	0	0
98	1	0	0.428571	0.727273	1	1	1
99	1	0	1	1	1	1	1
100	0	0	0	0	0	0	0
101	0	0	0	0	0	0	0
102	0	0	0	0	0	0	0
103	0	0	0	0	0	0	0
104	0	0	0	0	0	0	0
105	0	0	0	0	0	0	0
106	0	0	0	0	0	0	0
107	0	0	0	0	0	0	0
108	0	0	0	0	0	0	0
109	0	0	0	0	0	0	0
110	1	0	0.428571	0.727273	1	1	1
111	0	0	0	0	0	0	0
112	0	0	0	0	0	0	0
113	0	0	0	0	0	0	0
114	0	0	0	0	0	0	0
115	0	0	0	0	0	0	0
116	0	0	0	0	0	0	0
117	0	0	0	0	0	0	0
118	0	0	0	0	0	0	0
119	0	0	0	0	0	0	0
120	0	0	0	0	0	0	0
121	0	0	0	0	0	0	0
122	0.0666667	0	0	0.0909091	0	0	0
123	0	0	0	0	0	0	0
124	0	0	0	0	0	0	0
125	0	0	0	0	0	0	0
126	0	0	0	0	0	0	0
127	0	0	0	0	0	0	0
128	0	0	0	0	0	0	0
129	0	0	0	0	0	0	0
130	0	0	0	0	0	0	0
131	0	0	0	0	0	0	0
132	0	0	0	0	0	0	0
133	0	0	0	0	0	0	0
134	0	0	0	0	0	0	0
135	0	0	0	0	0	0	0
136	0	0	0	0	0	0	0
137	0.8	0	0.428571	0.727273	1	1	0.5
138	0.933333	0.333333	1	1	1	1	1
139	0	0	0	0	0	0	0
140	1	0	0.857143	0.727273	1	1	0.5
141	0	0	0	0	0	0	0
142	1	0	1	1	1	0.857143	1
143	0	0	0	0	0	0	0
144	0	0	0	0	0	0.142857	0
145	0	0	0	0	0	0	0
146	0	0	0	0	0	0	0
147	0.333333	0	0.428571	0.0909091	1	0	1
148	0	0	0	0	0	0	0
149	0.2	0	0.571429	0	0	0	1
150	0	0	0	0	0	0	0
151	0.866667	0	0.428571	0.727273	1	1	1
152	0	0	0	0	0	0	0
153	1	0	1	0.818182	1	1	1
154	0	0	0	0	0	0	0
155	0	0	0	0	0	0	0
156	0.333333	0	0	0.454545	0	0.571429	0
157	0	0	0	0	0	0	0
158	0.666667	0	0.428571	0.727273	1	0.714286	0
159	1	0	1	0.727273	1	1	1
160	1	0.444444	1	1	1	1	1
161	0.866667	0	1	0.454545	1	0.571429	1
162	1	0	1	0.727273	1	1	1
163	0	0	0	0	0	0	0
164	0	0	0	0	0	0	0
165	0	0	0	0	0	0	0
166	0	0	0	0	0	0	0
167	0	0	0	0	0	0	0
168	0	0	0	0	0	0	0
169	0	0	0	0	0	0	0
170	0	0	0	0	0	0	0
171	0.333333	0.444444	1	0.363636	1	0	1
172	1	0	0.857143	0.727273	0.75	1	0
173	0.666667	0	0.428571	0.727273	1	1	1
174	1	0	1	0.727273	1	1	1
175	0.933333	0.111111	0.428571	0.727273	1	1	1
176	1	0	1	0.545455	1	1	1
177	0	0	0	0	0	0	0
178	0	0	0	0	0	0	0
179	1	0	0.428571	0.727273	1	1	1
180	0	0	0	0.181818	0	0	0
181	0	0	0	0	0	0	0
182	0	0	0	0	0	0	0
183	0	0	0	0	0	0	0
184	0	0	0	0	0	0	0
185	0	0	0	0	0	0	0
186	0	0	0	0	0	0	0
187	0	0	0	0	0	0	0
188	1	0	0.571429	0.727273	0.25	1	0.5
189	1	0	0.428571	0.727273	1	1	1
190	0	0	0	0.181818	0	0	0
191	0	0	0	0	0	0	0
192	0	0	0	0	0	0	0
193	0	0	0	0	0	0	0
194	0	0	0	0	0	0	0
195	0	0	0	0	0	0	0
196	0	0	0	0	0	0	0
197	0	0	0	0	0	0	0
198	1	0.777778	1	1	1	1	1
199	0.0666667	0	0	0	0	0	0
200	0	0	0	0	0	0	0
201	0	0	0	0	0	0	0
202	0.666667	0	0	0.727273	0	1	0
203	0	0	0	0	0	0	0
204	1	0.444444	1	1	1	1	1
205	0.866667	0	1	0.909091	1	1	1
206	0.8	0.111111	0.428571	0.727273	1	1	1
207	0	0	0	0	0	0	0
208	0.8	0	0	0.727273	0.25	1	0
209	0.533333	0	0.571429	0.727273	0	0.571429	0
210	0	0	0	0	0	0	0
211	0	0	0	0	0	0	0
212	0.8	0	0.285714	0.727273	0.75	1	0
213	0.2	0	0.571429	0	0	0	0.5
214	0.133333	0	0	0.363636	0	0.428571	0
215	0	0	0	0	0	0	0
216	0	0	0	0	0	0	0
217	0	0	0	0.181818	0	0	0
218	0.666667	0	0	0.636364	0	1	0
219	0	0	0	0	0	0	0
220	0	0	0	0	0	0	0
221	0	0	0	0	0	0	0
222	0	0	0	0	0	0	0
223	1	0.444444	1	1	1	1	1
224	0	0	0	0	0	0	0
225	0	0	0.142857	0	0	0	0
226	0	0	0	0	0	0	0
227	0	0	0	0	0	0	0
228	0.2	0	0	0.454545	0	0.571429	0
229	0.933333	0.111111	0.571429	0.818182	1	1	1
230	0	0	0	0	0	0	0
231	0	0	0	0	0	0	0
232	0	0	0	0	0	0	0
233	0	0	0	0.181818	0	0	0
234	0	0	0	0	0	0	0
235	0	0.111111	0	0	0	0	0.5
236	0	0	0	0	0	0	0
237	0	0	0	0	0	0	0
238	0.666667	0	0	0.636364	0	1	0
239	0.133333	0	0	0.363636	0	0.428571	0
240	0	0	0	0	0	0	0
241	0.666667	0	0	0.636364	0	1	0
242	0.733333	0	0.428571	0.727273	1	1	0.5
243	0.533333	0	0	0.545455	0	0.714286	0
244	0	0	0	0	0	0	0
245	0	0	0.142857	0	0	0	0
246	0	0	0	0.0909091	0	0	0
247	0	0	0	0	0	0	0
248	0	0	0	0	0	0	0
249	0	0	0	0	0	0	0
250	0	0	0	0	0	0	0
251	0	0	0	0	0	0	0
252	0	0	0	0	0	0	0
253	0	0	0	0	0	0	0
254	0	0	0	0	0	0	0
255	0	0	0	0	0	0	0
256	0	0	0	0	0	0	0
257	0	0	0	0	0	0	0
258	1	0.444444	1	1	1	1	1
259	0	0	0	0	0	0	0
260	1	0.111111	1	0.727273	1	1	1
261	0	0	0	0	0	0	0
262	0	0	0	0	0	0	0
263	0	0	0	0	0	0	0
264	1	0	0.428571	0.727273	1	1	1
265	0	0	0	0	0	0	0
266	0	0	0	0	0	0	0
267	0	0	0	0	0	0	0
268	0	0	0	0	0	0	0
269	0	0	0	0	0	0	0
270	0	0	0	0	0	0	0
271	0	0	0	0	0	0	0
272	0	0	0	0	0	0	0
273	0	0	0	0	0	0	0
274	0	0	0	0	0	0	0
275	0	0	0	0	0	0	0
276	1	0	1	0.727273	1	1	1
277	0	0	0	0	0	0	0
278	0.8	0	0.571429	0.727273	1	1	1
279	0	0	0	0	0	0	0
280	0	0	0	0	0	0	0
281	0	0	0	0	0	0	0
282	0	0	0	0	0	0	0
283	0	0	0	0	0	0	0
284	0	0	0	0	0	0	0
285	0	0	0	0	0	0	0
286	0	0	0	0	0	0	0
287	0	0	0	0	0	0	0
288	0	0	0	0	0	0	0
289	0	0	0	0	0	0	0
290	0	0	0	0	0	0	0
291	1	0.444444	0.857143	1	0.75	1	1
292	0.8	0	0.428571	0.727273	1	1	1
293	0	0	0	0	0	0	0
294	1	0	1	0.909091	1	1	1
295	0	0	0	0	0	0	0
296	0	0	0	0	0	0	0
297	0	0	0	0	0	0	0
298	0	0	0	0	0	0	0
299	0	0	0	0	0	0	0
300	0	0	0	0	0	0	0
301	0	0	0	0	0	0	0
302	0	0	0	0	0	0	0
303	0	0	0	0	0	0	0
304	0	0	0	0	0	0	0
305	0	0	0	0	0	0	0
306	0	0	0	0	0	0	0
307	0	0	0	0	0	0	0
308	0	0	0	0	0	0	0
309	0	0	0	0	0	0	0
310	0	0	0	0	0	0	0
311	0	0	0	0	0	0	0
312	0	0	0	0	0	0	0
313	0	0	0	0	0	0	0
314	0	0	0	0	0	0	0
315	1	0	0.428571	0.727273	1	1	1
316	0	0	0	0	0	0	0
317	0	0	0	0	0	0	0
318	0	0	0	0	0	0	0
319	0	0	0	0	0	0	0
320	0.0666667	0	0	0	0	0	0
321	0	0	0	0	0	0	0
322	0	0	0	0	0	0	0
323	1	0	0.428571	0.727273	1	1	1
324	0	0	0	0	0	0	0
325	0	0	0	0	0	0	0
326	0	0	0	0	0	0	0
327	0	0	0	0.181818	0	0	0
328	0.133333	0	0	0.363636	0	0.571429	0
329	0	0	0	0	0	0	0
330	0	0	0	0	0	0	0
331	0	0	0	0	0	0	0
332	0	0	0	0	0	0	0
333	0	0	0	0	0	0	0
334	0	0	0	0	0	0	0
335	0	0	0	0	0	0	0
336	0	0	0	0	0	0	0
337	0	0	0	0	0	0	0
338	0	0	0	0	0	0	0
339	0	0	0	0	0	0	0
340	0	0	0	0	0	0	0
341	0	0	0	0	0	0	0
342	0.0666667	0	0	0	0	0	0
343	0	0	0	0	0	0	0
344	0	0	0	0	0	0	0
345	0	0	0	0	0	0	0
346	0	0	0	0	0	0	0
347	1	0.222222	1	1	1	1	1
348	0	0	0	0	0	0	0
349	0	0	0	0	0	0	0
350	0	0	0	0	0	0	0
351	0	0	0	0	0	0	0
352	0	0	0	0	0	0	0
353	0	0	0	0	0	0	0
354	0	0	0	0	0	0	0
355	0	0	0	0	0	0	0
356	0	0	0	0	0	0	0
357	0	0	0	0	0	0	0
358	0	0	0	0	0	0	0
359	0	0	0	0	0	0	0
360	0	0	0	0	0	0	0
361	0	0	0	0	0	0	0
362	0	0	0	0	0	0	0
363	0.933333	0	1	0.727273	1	1	1
364	0	0	0	0	0	0	0
365	0	0	0	0	0	0	0
366	0	0	0	0	0	0	0
367	0	0	0	0	0	0	0
368	0	0	0	0	0	0	0
369	0	0	0	0	0	0	0
370	0	0	0	0	0	0	0
371	0	0	0	0	0	0	0
372	0	0	0.142857	0	0	0	0
373	0	0	0	0	0	0	0
374	0	0	0	0	0	0	0
375	0	0	0	0	0	0	0
376	0	0	0	0	0	0	0
377	0.533333	0	0	0.454545	0	0.571429	0
378	0	0	0	0	0	0	0
379	0	0	0	0	0	0	0
380	0	0	0	0	0	0	0
381	0	0	0	0	0	0	0
382	0	0	0	0	0	0	0
383	0	0	0	0	0	0	0
384	0	0	0	0	0	0	0
385	0	0	0	0	0	0	0
386	0	0	0	0	0	0	0
387	0	0	0	0	0	0	0
388	0	0	0	0	0	0	0
389	0	0	0	0	0	0	0
390	0	0	0	0	0	0	0
391	0.333333	0	0.428571	0.272727	1	0.428571	0
392	0	0	0	0	0	0	0
393	0	0	0	0	0	0	0
394	0	0	0	0	0	0	0
395	0	0	0	0	0	0	0
396	0	0	0	0	0	0	0
397	0	0	0	0	0	0	0
398	0	0	0	0	0	0	0
399	0	0	0	0	0	0	0
400	1	0	0.428571	0.727273	1	1	1
401	0	0	0	0	0	0	0
402	0.666667	0	0	0.636364	0	1	0
403	0	0	0	0	0	0	0
404	0	0	0	0	0	0	0
405	0	0	0	0	0	0	0
406	0	0	0	0	0	0	0
407	0	0	0	0	0	0	0
408	0	0	0	0	0	0	0
409	0	0	0	0	0	0	0
410	0	0	0	0	0	0	0
411	0	0	0	0	0	0	0
412	0	0	0	0	0	0	0
413	0	0	0	0	0	0	0
414	0	0	0	0	0	0	0
415	0	0	0	0	0	0	0
416	0	0	0	0	0	0	0
417	0	0	0	0	0	0	0
418	0.0666667	0	0	0	0	0	0
419	0	0	0	0	0	0	0
420	0	0	0	0	0	0	0
421	0	0	0	0	0	0	0
422	0	0	0	0	0	0	0
423	0	0	0	0	0	0	0
424	0	0	0	0	0	0	0
425	0	0	0	0	0	0	0
426	0	0	0	0	0	0	0
427	0	0	0	0	0	0	0
428	0	0	0	0	0	0	0
429	0	0	0	0	0	0	0
430	0	0	0	0	0	0	0
431	0	0	0	0	0	0	0
432	0	0	0	0	0	0	0
433	0	0	0	0	0	0	0
434	0	0	0	0	0	0	0
435	0	0	0	0	0	0	0
436	0	0	0	0	0	0	0
437	0	0	0	0	0	0	0
438	0	0	0	0	0	0	0
439	0	0	0	0	0	0	0
440	0	0	0	0	0	0	0
441	0.0666667	0	0	0	0	0	0
442	0.0666667	0	0	0	0	0	0.5
443	0	0	0	0	0	0	0
444	0.0666667	0	0	0	0	0	0
445	0	0	0	0	0	0	0
446	0	0	0	0	0	0	0
447	0	0	0	0	0	0	0
448	0	0	0	0	0	0	0
449	0	0	0	0	0	0	0
450	0	0	0	0	0	0	0
451	0	0	0	0	0	0	0
452	0	0	0	0	0	0	0
453	0	0	0	0	0	0	0
454	0	0	0	0	0	0	0
455	0	0	0	0	0	0	0
456	0	0	0	0	0	0	0
457	0	0	0	0	0	0	0
458	0	0	0	0	0	0	0
459	0	0	0	0	0	0	0
460	0	0	0	0	0	0	0
461	0	0	0	0	0	0	0
462	0	0	0	0	0	0	0
463	0	0	0	0	0	0	0
464	0	0	0	0	0	0	0
465	0	0	0	0	0	0	0
466	0.333333	0	0.428571	0.272727	1	0.428571	1
467	0	0	0	0	0	0	0
468	0.8	0	0	0.727273	0	1	0
469	1	0	0.428571	0.727273	1	1	1
470	0	0	0	0	0	0	0
471	0	0	0	0	0	0	0
472	0	0	0	0	0	0	0
473	0	0	0	0	0	0	0
474	0	0	0	0	0	0	0
475	0	0	0	0	0	0	0
476	0	0	0	0	0	0	0
477	1	0.777778	1	1	1	1	1
478	0	0	0	0	0	0	0
479	0	0	0	0	0	0	0
480	0	0	0	0	0	0	0
481	0	0	0	0	0	0	0
482	0	0	0	0	0	0	0
483	0	0	0	0	0	0	0
484	0	0	0	0	0	0	0
485	0	0	0	0	0	0	0
486	0	0	0	0	0	0	0
487	0	0	0	0	0	0	0
488	0	0.111111	0	0	0	0	0
489	0	0	0	0	0	0	0
490	0	0	0	0	0	0	0
491	0	0	0	0	0	0	0
492	0	0	0	0	0	0	0
493	0	0	0	0	0	0	0
494	0	0	0	0	0	0	0
495	0.933333	0.444444	1	1	1	1	1
496	0	0	0	0	0	0	0
497	0	0	0	0	0	0	0
498	0	0	0	0	0	0	0
499	0	0	0	0	0	0	0
500	0	0	0	0	0	0	0
501	0	0	0	0	0	0	0
502	0	0	0	0	0	0	0
503	0.0666667	0	0	0.0909091	0	0	0
504	0	0	0	0	0	0	0
505	0	0	0	0.272727	0	0	0
506	0	0	0	0	0	0	0
507	0	0	0	0	0	0	0
508	0	0	0	0	0	0	0
509	0	0	0	0	0	0	0
510	0	0	0	0	0	0	0
511	0	0	0	0	0	0	0
512	0	0	0	0	0	0	0
513	0	0	0	0	0	0	0
514	0	0	0	0	0	0	0
515	0	0	0	0	0	0	0
516	0	0	0	0	0	0	0
517	0	0	0	0	0	0	0
518	0	0	0	0	0	0	0
519	0	0	0	0	0	0	0
520	0	0	0	0	0	0	0
521	0	0	0	0	0	0	0
522	0	0	0	0	0	0	0
523	0	0	0	0	0	0	0
524	0	0	0	0	0	0	0
525	0	0	0	0	0	0	0
526	0	0	0	0	0	0	0
527	0	0	0	0	0	0	0
528	0	0	0	0	0	0	0
529	0	0	0	0	0	0	0
530	0	0	0	0	0	0	0
531	0	0	0	0	0	0	0
532	0	0	0	0	0	0	0
533	0	0	0	0	0	0	0
534	0	0	0	0	0	0	0
535	0	0	0	0	0	0	0
536	0	0	0	0	0	0	0
537	0	0	0	0	0	0	0
538	0	0	0	0	0	0	0
539	0	0	0	0	0	0	0
540	0	0	0	0	0	0	0
541	0	0	0	0	0	0	0
542	0	0	0	0	0	0	0
543	0	0	0	0	0	0	0
544	0	0	0	0	0	0	0
545	0.0666667	0	0	0.0909091	0	0	0
546	0.666667	0	0	0.636364	0	1	0
547	0	0	0	0	0	0	0
548	0	0	0	0	0	0	0
549	0	0	0	0	0	0	0
550	0	0	0	0	0	0	0
551	0	0	0	0	0	0	0
552	0	0	0	0	0	0	0
553	0	0	0	0	0	0	0
554	0	0	0	0	0	0	0
555	0	0	0	0	0	0	0
556	0	0	0	0	0	0	0
557	1	0.444444	1	1	1	1	1
558	0	0	0	0	0	0	0
559	0	0	0	0	0	0	0
560	0	0	0	0	0	0	0
561	0	0	0	0	0	0	0
562	0	0	0	0	0	0	0
563	0	0	0	0	0	0	0
564	0	0	0	0	0	0	0
565	0	0	0	0	0	0	0
566	0	0	0	0	0	0	0

## Sheet: 61_1989-2012_shifts_all
	POS	1989	1990	1991	2001	2002	2003	2004	2005	2006	2007	2008	2009	2010	2011	2012	SHIFT_PERC
0	1	0	0	0	0	0	0	0	0	0	0	0	0	0	0	0	0
1	2	0	0	0	0	0	0	0	0	0	0	0	0	0	0	0	0
2	3	0	0	0	0	0	0	0	0	0	0	0	0	0	0	0	0
3	4	0	0	0	0	0	0	0	0	0	0	0	0	0	0	0	0
4	5	0	0	0	0	0	0	0	0	0	0	0	0	0	0	0	0
5	6	0	0	0	0	0	0	0	0	0	0	0	0	0	0	0	0
6	7	0	0	0	0	0	0	0	0	0	0	0	0	0	0	0	0
7	8	0	0	0	0	0	0	0	0	0	0	0	0	0	0	0	0
8	9	0	0	0	0	0	0	0	0	0	0	0	0	0	0	0	0
9	10	0	0	0	0	0	0	0	0	0	0	0	0	0	0	0	0
10	11	0	0	1	1	1	1	1	1	1	1	1	1	1	1	1	0.866667
11	12	0	0	0	0	0	0	0	0	0	0	0	0	0	0	0	0
12	13	0	0	0	0	0	0	0	0	0	0	0	0	0	0	0	0
13	14	1	1	1	1	1	1	1	1	1	1	1	1	1	1	1	1
14	15	1	1	1	1	1	1	1	1	1	1	1	1	1	1	1	1
15	16	1	1	1	1	1	1	1	1	1	1	1	1	1	1	1	1
16	17	0	0	0	0	0	0	0	0	0	0	0	0	0	0	0	0
17	18	1	1	1	1	1	1	1	1	1	1	1	1	1	1	1	1
18	19	0	0	0	0	0	0	0	0	0	0	0	0	0	0	0	0
19	20	0	0	0	0	0	0	0	0	0	0	0	0	0	0	0	0
20	21	0	0	0	0	0	0	0	0	0	0	0	0	0	0	0	0
21	22	0	0	0	0	0	0	0	0	1	1	0	0	0	0	0	0.133333
22	23	0	0	0	0	0	0	0	0	0	0	0	0	0	0	0	0
23	24	0	0	0	0	0	0	0	0	0	0	0	0	0	0	0	0
24	25	0	0	0	0	0	0	0	0	0	0	0	0	0	0	0	0
25	26	0	0	0	0	0	0	0	0	0	0	0	0	0	0	0	0
26	27	0	0	0	0	0	0	0	0	0	0	0	0	0	0	0	0
27	28	0	0	0	0	0	0	0	0	0	0	0	0	0	0	0	0
28	29	0	0	0	0	0	0	0	0	0	0	0	0	0	0	0	0
29	30	0	0	0	0	0	0	0	0	0	0	0	0	0	0	0	0
30	31	0	0	0	0	0	0	0	0	0	0	0	0	0	0	0	0
31	32	0	0	0	0	0	0	0	0	0	0	0	0	0	0	0	0
32	33	0	0	0	0	0	0	0	0	0	0	0	0	0	0	0	0
33	34	0	0	0	0	0	0	0	0	0	0	0	0	0	0	0	0
34	35	0	0	0	0	0	0	0	0	0	0	0	0	0	0	0	0
35	36	0	0	0	0	0	0	0	0	0	0	0	0	0	0	0	0
36	37	0	0	0	0	0	0	0	0	0	0	0	0	0	0	0	0
37	38	0	0	0	0	0	0	0	0	0	0	0	0	0	0	0	0
38	39	0	0	0	0	0	0	0	0	0	0	0	0	0	0	0	0
39	40	0	0	0	0	0	0	0	0	0	0	0	0	0	0	0	0
40	41	0	0	0	0	0	1	1	1	1	1	1	1	1	1	1	0.666667
41	42	0	0	0	0	0	0	0	0	0	0	0	0	0	0	0	0
42	43	0	0	0	0	0	0	0	0	0	0	0	0	0	0	0	0
43	44	0	0	0	0	0	0	0	0	0	0	0	0	0	0	0	0
44	45	0	0	0	0	0	0	0	0	0	0	0	0	0	0	0	0
45	46	0	0	0	0	0	0	0	0	0	0	0	0	0	0	0	0
46	47	1	1	1	1	1	1	1	1	1	1	1	1	1	1	1	1
47	48	0	0	0	0	0	0	0	0	0	0	0	0	0	0	0	0
48	49	0	0	0	0	0	0	0	0	0	0	0	0	0	0	1	0.0666667
49	50	0	0	0	0	0	0	0	0	0	0	0	0	0	0	0	0
50	51	0	0	0	0	0	0	0	0	0	0	0	0	0	0	0	0
51	52	0	0	0	0	0	0	0	0	0	0	0	0	0	0	0	0
52	53	0	0	0	0	0	0	0	0	0	0	0	0	0	0	0	0
53	54	0	0	0	0	0	0	0	0	0	0	0	0	0	0	0	0
54	55	0	0	0	0	0	0	0	0	0	0	0	0	0	0	0	0
55	56	0	0	0	0	0	0	0	0	0	0	0	0	0	0	0	0
56	57	0	0	0	0	0	0	0	0	0	0	0	0	0	0	0	0
57	58	0	0	0	0	0	0	0	0	0	0	0	0	0	0	0	0
58	59	0	0	0	0	0	0	0	0	0	0	0	0	0	0	0	0
59	60	0	0	0	0	0	0	0	0	0	0	0	0	0	0	0	0
60	61	1	1	1	1	1	1	1	1	1	1	1	1	1	1	1	1
61	62	0	0	0	0	0	0	0	0	0	0	0	0	0	0	0	0
62	63	0	0	0	0	0	0	0	0	0	0	0	0	0	0	0	0
63	64	0	0	0	0	0	0	0	0	0	0	0	0	0	1	1	0.133333
64	65	0	0	0	0	0	0	0	0	0	0	0	0	0	0	0	0
65	66	1	1	1	0	1	1	1	1	1	1	1	1	1	1	1	0.933333
66	67	0	0	0	0	0	0	0	0	0	0	0	0	0	0	0	0
67	68	0	0	0	0	0	0	0	0	0	0	0	0	0	0	0	0
68	69	0	1	1	1	1	1	1	1	1	1	1	1	1	1	1	0.933333
69	70	1	1	1	1	1	1	1	1	1	1	1	1	1	1	1	1
70	71	0	0	0	0	0	0	0	0	0	0	0	0	0	0	0	0
71	72	0	0	0	0	0	0	0	0	0	0	0	0	0	0	0	0
72	73	0	0	0	1	1	1	1	1	1	1	1	1	1	1	1	0.8
73	74	0	0	0	0	0	0	0	0	0	0	0	0	0	0	0	0
74	75	0	0	0	0	0	0	0	0	0	0	0	0	0	0	0	0
75	76	0	0	0	0	0	0	0	0	0	0	0	0	0	0	0	0
76	77	0	0	0	0	0	0	0	0	0	0	0	0	0	0	0	0
77	78	1	1	1	1	1	1	1	1	1	1	1	1	1	1	1	1
78	79	1	1	1	1	1	1	1	1	1	1	1	1	1	1	1	1
79	80	0	0	0	0	0	0	0	0	0	0	0	0	0	0	0	0
80	81	0	0	0	0	0	0	0	0	0	0	0	0	0	0	0	0
81	82	0	0	0	0	0	0	0	0	0	0	0	0	0	0	0	0
82	83	0	0	0	0	0	0	0	0	0	0	0	0	0	0	0	0
83	84	0	0	0	0	0	0	0	0	0	0	0	0	0	0	0	0
84	85	0	0	0	0	0	0	0	0	0	0	0	0	0	0	0	0
85	86	0	0	0	0	0	0	0	0	0	0	0	0	0	0	0	0
86	87	0	0	0	0	0	0	0	0	0	0	0	0	0	0	0	0
87	88	0	0	0	0	0	0	0	0	0	0	0	0	0	0	0	0
88	89	0	0	0	0	0	0	0	0	0	0	0	0	0	0	0	0
89	90	0	0	0	0	0	0	0	0	0	0	0	0	0	0	0	0
90	91	0	0	0	0	0	1	1	1	1	1	1	1	1	1	1	0.666667
91	92	0	0	0	0	0	0	0	0	0	0	0	0	0	0	0	0
92	93	0	0	0	0	0	0	0	0	0	0	0	0	0	0	0	0
93	94	1	1	1	1	1	1	1	1	1	1	1	1	1	1	1	1
94	95	0	0	0	0	0	0	0	0	0	0	0	0	0	0	0	0
95	96	0	0	0	0	0	0	0	0	0	0	0	0	0	0	0	0
96	97	0	0	0	0	0	0	0	0	0	0	0	0	0	0	0	0
97	98	1	1	1	1	1	1	1	1	1	1	1	1	1	1	1	1
98	99	1	1	1	1	1	1	1	1	1	1	1	1	1	1	1	1
99	100	0	0	0	0	0	0	0	0	0	0	0	0	0	0	0	0
100	101	0	0	0	0	0	0	0	0	0	0	0	0	0	0	0	0
101	102	0	0	0	0	0	0	0	0	0	0	0	0	0	0	0	0
102	103	0	0	0	0	0	0	0	0	0	0	0	0	0	0	0	0
103	104	0	0	0	0	0	0	0	0	0	0	0	0	0	0	0	0
104	105	0	0	0	0	0	0	0	0	0	0	0	0	0	0	0	0
105	106	0	0	0	0	0	0	0	0	0	0	0	0	0	0	0	0
106	107	0	0	0	0	0	0	0	0	0	0	0	0	0	0	0	0
107	108	0	0	0	0	0	0	0	0	0	0	0	0	0	0	0	0
108	109	0	0	0	0	0	0	0	0	0	0	0	0	0	0	0	0
109	110	1	1	1	1	1	1	1	1	1	1	1	1	1	1	1	1
110	111	0	0	0	0	0	0	0	0	0	0	0	0	0	0	0	0
111	112	0	0	0	0	0	0	0	0	0	0	0	0	0	0	0	0
112	113	0	0	0	0	0	0	0	0	0	0	0	0	0	0	0	0
113	114	0	0	0	0	0	0	0	0	0	0	0	0	0	0	0	0
114	115	0	0	0	0	0	0	0	0	0	0	0	0	0	0	0	0
115	116	0	0	0	0	0	0	0	0	0	0	0	0	0	0	0	0
116	117	0	0	0	0	0	0	0	0	0	0	0	0	0	0	0	0
117	118	0	0	0	0	0	0	0	0	0	0	0	0	0	0	0	0
118	119	0	0	0	0	0	0	0	0	0	0	0	0	0	0	0	0
119	120	0	0	0	0	0	0	0	0	0	0	0	0	0	0	0	0
120	121	0	0	0	0	0	0	0	0	0	0	0	0	0	0	0	0
121	122	0	0	0	0	1	0	0	0	0	0	0	0	0	0	0	0.0666667
122	123	0	0	0	0	0	0	0	0	0	0	0	0	0	0	0	0
123	124	0	0	0	0	0	0	0	0	0	0	0	0	0	0	0	0
124	125	0	0	0	0	0	0	0	0	0	0	0	0	0	0	0	0
125	126	0	0	0	0	0	0	0	0	0	0	0	0	0	0	0	0
126	127	0	0	0	0	0	0	0	0	0	0	0	0	0	0	0	0
127	128	0	0	0	0	0	0	0	0	0	0	0	0	0	0	0	0
128	129	0	0	0	0	0	0	0	0	0	0	0	0	0	0	0	0
129	130	0	0	0	0	0	0	0	0	0	0	0	0	0	0	0	0
130	131	0	0	0	0	0	0	0	0	0	0	0	0	0	0	0	0
131	132	0	0	0	0	0	0	0	0	0	0	0	0	0	0	0	0
132	133	0	0	0	0	0	0	0	0	0	0	0	0	0	0	0	0
133	134	0	0	0	0	0	0	0	0	0	0	0	0	0	0	0	0
134	135	0	0	0	0	0	0	0	0	0	0	0	0	0	0	0	0
135	136	0	0	0	0	0	0	0	0	0	0	0	0	0	0	0	0
136	137	0	0	0	1	1	1	1	1	1	1	1	1	1	1	1	0.8
137	138	1	0	1	1	1	1	1	1	1	1	1	1	1	1	1	0.933333
138	139	0	0	0	0	0	0	0	0	0	0	0	0	0	0	0	0
139	140	1	1	1	1	1	1	1	1	1	1	1	1	1	1	1	1
140	141	0	0	0	0	0	0	0	0	0	0	0	0	0	0	0	0
141	142	1	1	1	1	1	1	1	1	1	1	1	1	1	1	1	1
142	143	0	0	0	0	0	0	0	0	0	0	0	0	0	0	0	0
143	144	0	0	0	0	0	0	0	0	0	0	0	0	0	0	0	0
144	145	0	0	0	0	0	0	0	0	0	0	0	0	0	0	0	0
145	146	0	0	0	0	0	0	0	0	0	0	0	0	0	0	0	0
146	147	1	1	1	1	1	0	0	0	0	0	0	0	0	0	0	0.333333
147	148	0	0	0	0	0	0	0	0	0	0	0	0	0	0	0	0
148	149	1	1	1	0	0	0	0	0	0	0	0	0	0	0	0	0.2
149	150	0	0	0	0	0	0	0	0	0	0	0	0	0	0	0	0
150	151	0	0	1	1	1	1	1	1	1	1	1	1	1	1	1	0.866667
151	152	0	0	0	0	0	0	0	0	0	0	0	0	0	0	0	0
152	153	1	1	1	1	1	1	1	1	1	1	1	1	1	1	1	1
153	154	0	0	0	0	0	0	0	0	0	0	0	0	0	0	0	0
154	155	0	0	0	0	0	0	0	0	0	0	0	0	0	0	0	0
155	156	0	0	0	0	0	0	0	0	0	0	1	1	1	1	1	0.333333
156	157	0	0	0	0	0	0	0	0	0	0	0	0	0	0	0	0
157	158	0	0	0	1	1	1	1	1	0	0	1	1	1	1	1	0.666667
158	159	1	1	1	1	1	1	1	1	1	1	1	1	1	1	1	1
159	160	1	1	1	1	1	1	1	1	1	1	1	1	1	1	1	1
160	161	1	1	1	1	1	1	0	1	1	1	1	1	1	1	0	0.866667
161	162	1	1	1	1	1	1	1	1	1	1	1	1	1	1	1	1
162	163	0	0	0	0	0	0	0	0	0	0	0	0	0	0	0	0
163	164	0	0	0	0	0	0	0	0	0	0	0	0	0	0	0	0
164	165	0	0	0	0	0	0	0	0	0	0	0	0	0	0	0	0
165	166	0	0	0	0	0	0	0	0	0	0	0	0	0	0	0	0
166	167	0	0	0	0	0	0	0	0	0	0	0	0	0	0	0	0
167	168	0	0	0	0	0	0	0	0	0	0	0	0	0	0	0	0
168	169	0	0	0	0	0	0	0	0	0	0	0	0	0	0	0	0
169	170	0	0	0	0	0	0	0	0	0	0	0	0	0	0	0	0
170	171	1	1	1	1	1	0	0	0	0	0	0	0	0	0	0	0.333333
171	172	1	1	1	1	1	1	1	1	1	1	1	1	1	1	1	1
172	173	0	0	0	1	1	1	1	1	0	0	1	1	1	1	1	0.666667
173	174	1	1	1	1	1	1	1	1	1	1	1	1	1	1	1	1
174	175	1	1	1	1	1	1	0	1	1	1	1	1	1	1	1	0.933333
175	176	1	1	1	1	1	1	1	1	1	1	1	1	1	1	1	1
176	177	0	0	0	0	0	0	0	0	0	0	0	0	0	0	0	0
177	178	0	0	0	0	0	0	0	0	0	0	0	0	0	0	0	0
178	179	1	1	1	1	1	1	1	1	1	1	1	1	1	1	1	1
179	180	0	0	0	0	0	0	0	0	0	0	0	0	0	0	0	0
180	181	0	0	0	0	0	0	0	0	0	0	0	0	0	0	0	0
181	182	0	0	0	0	0	0	0	0	0	0	0	0	0	0	0	0
182	183	0	0	0	0	0	0	0	0	0	0	0	0	0	0	0	0
183	184	0	0	0	0	0	0	0	0	0	0	0	0	0	0	0	0
184	185	0	0	0	0	0	0	0	0	0	0	0	0	0	0	0	0
185	186	0	0	0	0	0	0	0	0	0	0	0	0	0	0	0	0
186	187	0	0	0	0	0	0	0	0	0	0	0	0	0	0	0	0
187	188	1	1	1	1	1	1	1	1	1	1	1	1	1	1	1	1
188	189	1	1	1	1	1	1	1	1	1	1	1	1	1	1	1	1
189	190	0	0	0	0	0	0	0	0	0	0	0	0	0	0	0	0
190	191	0	0	0	0	0	0	0	0	0	0	0	0	0	0	0	0
191	192	0	0	0	0	0	0	0	0	0	0	0	0	0	0	0	0
192	193	0	0	0	0	0	0	0	0	0	0	0	0	0	0	0	0
193	194	0	0	0	0	0	0	0	0	0	0	0	0	0	0	0	0
194	195	0	0	0	0	0	0	0	0	0	0	0	0	0	0	0	0
195	196	0	0	0	0	0	0	0	0	0	0	0	0	0	0	0	0
196	197	0	0	0	0	0	0	0	0	0	0	0	0	0	0	0	0
197	198	1	1	1	1	1	1	1	1	1	1	1	1	1	1	1	1
198	199	0	0	0	0	0	0	0	0	1	0	0	0	0	0	0	0.0666667
199	200	0	0	0	0	0	0	0	0	0	0	0	0	0	0	0	0
200	201	0	0	0	0	0	0	0	0	0	0	0	0	0	0	0	0
201	202	0	0	0	0	1	1	0	1	1	1	1	1	1	1	1	0.666667
202	203	0	0	0	0	0	0	0	0	0	0	0	0	0	0	0	0
203	204	1	1	1	1	1	1	1	1	1	1	1	1	1	1	1	1
204	205	1	1	1	0	1	1	0	1	1	1	1	1	1	1	1	0.866667
205	206	0	0	0	1	1	1	1	1	1	1	1	1	1	1	1	0.8
206	207	0	0	0	0	0	0	0	0	0	0	0	0	0	0	0	0
207	208	0	0	0	1	1	1	1	1	1	1	1	1	1	1	1	0.8
208	209	1	0	0	0	0	0	0	0	1	1	1	1	1	1	1	0.533333
209	210	0	0	0	0	0	0	0	0	0	0	0	0	0	0	0	0
210	211	0	0	0	0	0	0	0	0	0	0	0	0	0	0	0	0
211	212	0	0	0	1	1	1	1	1	1	1	1	1	1	1	1	0.8
212	213	1	1	1	0	0	0	0	0	0	0	0	0	0	0	0	0.2
213	214	0	0	0	0	0	0	0	0	0	0	0	0	0	1	1	0.133333
214	215	0	0	0	0	0	0	0	0	0	0	0	0	0	0	0	0
215	216	0	0	0	0	0	0	0	0	0	0	0	0	0	0	0	0
216	217	0	0	0	0	0	0	0	0	0	0	0	0	0	0	0	0
217	218	0	0	0	0	0	1	1	1	1	1	1	1	1	1	1	0.666667
218	219	0	0	0	0	0	0	0	0	0	0	0	0	0	0	0	0
219	220	0	0	0	0	0	0	0	0	0	0	0	0	0	0	0	0
220	221	0	0	0	0	0	0	0	0	0	0	0	0	0	0	0	0
221	222	0	0	0	0	0	0	0	0	0	0	0	0	0	0	0	0
222	223	1	1	1	1	1	1	1	1	1	1	1	1	1	1	1	1
223	224	0	0	0	0	0	0	0	0	0	0	0	0	0	0	0	0
224	225	0	0	0	0	0	0	0	0	0	0	0	0	0	0	0	0
225	226	0	0	0	0	0	0	0	0	0	0	0	0	0	0	0	0
226	227	0	0	0	0	0	0	0	0	0	0	0	0	0	0	0	0
227	228	0	0	0	0	0	0	0	0	0	0	0	0	1	1	1	0.2
228	229	1	1	1	1	1	1	1	1	1	1	1	0	1	1	1	0.933333
229	230	0	0	0	0	0	0	0	0	0	0	0	0	0	0	0	0
230	231	0	0	0	0	0	0	0	0	0	0	0	0	0	0	0	0
231	232	0	0	0	0	0	0	0	0	0	0	0	0	0	0	0	0
232	233	0	0	0	0	0	0	0	0	0	0	0	0	0	0	0	0
233	234	0	0	0	0	0	0	0	0	0	0	0	0	0	0	0	0
234	235	0	0	0	0	0	0	0	0	0	0	0	0	0	0	0	0
235	236	0	0	0	0	0	0	0	0	0	0	0	0	0	0	0	0
236	237	0	0	0	0	0	0	0	0	0	0	0	0	0	0	0	0
237	238	0	0	0	0	0	1	1	1	1	1	1	1	1	1	1	0.666667
238	239	0	0	0	0	0	0	0	0	0	0	0	0	0	1	1	0.133333
239	240	0	0	0	0	0	0	0	0	0	0	0	0	0	0	0	0
240	241	0	0	0	0	0	1	1	1	1	1	1	1	1	1	1	0.666667
241	242	0	0	0	1	1	1	0	1	1	1	1	1	1	1	1	0.733333
242	243	0	0	0	0	0	0	0	1	1	1	1	1	1	1	1	0.533333
243	244	0	0	0	0	0	0	0	0	0	0	0	0	0	0	0	0
244	245	0	0	0	0	0	0	0	0	0	0	0	0	0	0	0	0
245	246	0	0	0	0	0	0	0	0	0	0	0	0	0	0	0	0
246	247	0	0	0	0	0	0	0	0	0	0	0	0	0	0	0	0
247	248	0	0	0	0	0	0	0	0	0	0	0	0	0	0	0	0
248	249	0	0	0	0	0	0	0	0	0	0	0	0	0	0	0	0
249	250	0	0	0	0	0	0	0	0	0	0	0	0	0	0	0	0
250	251	0	0	0	0	0	0	0	0	0	0	0	0	0	0	0	0
251	252	0	0	0	0	0	0	0	0	0	0	0	0	0	0	0	0
252	253	0	0	0	0	0	0	0	0	0	0	0	0	0	0	0	0
253	254	0	0	0	0	0	0	0	0	0	0	0	0	0	0	0	0
254	255	0	0	0	0	0	0	0	0	0	0	0	0	0	0	0	0
255	256	0	0	0	0	0	0	0	0	0	0	0	0	0	0	0	0
256	257	0	0	0	0	0	0	0	0	0	0	0	0	0	0	0	0
257	258	1	1	1	1	1	1	1	1	1	1	1	1	1	1	1	1
258	259	0	0	0	0	0	0	0	0	0	0	0	0	0	0	0	0
259	260	1	1	1	1	1	1	1	1	1	1	1	1	1	1	1	1
260	261	0	0	0	0	0	0	0	0	0	0	0	0	0	0	0	0
261	262	0	0	0	0	0	0	0	0	0	0	0	0	0	0	0	0
262	263	0	0	0	0	0	0	0	0	0	0	0	0	0	0	0	0
263	264	1	1	1	1	1	1	1	1	1	1	1	1	1	1	1	1
264	265	0	0	0	0	0	0	0	0	0	0	0	0	0	0	0	0
265	266	0	0	0	0	0	0	0	0	0	0	0	0	0	0	0	0
266	267	0	0	0	0	0	0	0	0	0	0	0	0	0	0	0	0
267	268	0	0	0	0	0	0	0	0	0	0	0	0	0	0	0	0
268	269	0	0	0	0	0	0	0	0	0	0	0	0	0	0	0	0
269	270	0	0	0	0	0	0	0	0	0	0	0	0	0	0	0	0
270	271	0	0	0	0	0	0	0	0	0	0	0	0	0	0	0	0
271	272	0	0	0	0	0	0	0	0	0	0	0	0	0	0	0	0
272	273	0	0	0	0	0	0	0	0	0	0	0	0	0	0	0	0
273	274	0	0	0	0	0	0	0	0	0	0	0	0	0	0	0	0
274	275	0	0	0	0	0	0	0	0	0	0	0	0	0	0	0	0
275	276	1	1	1	1	1	1	1	1	1	1	1	1	1	1	1	1
276	277	0	0	0	0	0	0	0	0	0	0	0	0	0	0	0	0
277	278	0	0	0	1	1	1	1	1	1	1	1	1	1	1	1	0.8
278	279	0	0	0	0	0	0	0	0	0	0	0	0	0	0	0	0
279	280	0	0	0	0	0	0	0	0	0	0	0	0	0	0	0	0
280	281	0	0	0	0	0	0	0	0	0	0	0	0	0	0	0	0
281	282	0	0	0	0	0	0	0	0	0	0	0	0	0	0	0	0
282	283	0	0	0	0	0	0	0	0	0	0	0	0	0	0	0	0
283	284	0	0	0	0	0	0	0	0	0	0	0	0	0	0	0	0
284	285	0	0	0	0	0	0	0	0	0	0	0	0	0	0	0	0
285	286	0	0	0	0	0	0	0	0	0	0	0	0	0	0	0	0
286	287	0	0	0	0	0	0	0	0	0	0	0	0	0	0	0	0
287	288	0	0	0	0	0	0	0	0	0	0	0	0	0	0	0	0
288	289	0	0	0	0	0	0	0	0	0	0	0	0	0	0	0	0
289	290	0	0	0	0	0	0	0	0	0	0	0	0	0	0	0	0
290	291	1	1	1	1	1	1	1	1	1	1	1	1	1	1	1	1
291	292	0	0	0	1	1	1	1	1	1	1	1	1	1	1	1	0.8
292	293	0	0	0	0	0	0	0	0	0	0	0	0	0	0	0	0
293	294	1	1	1	1	1	1	1	1	1	1	1	1	1	1	1	1
294	295	0	0	0	0	0	0	0	0	0	0	0	0	0	0	0	0
295	296	0	0	0	0	0	0	0	0	0	0	0	0	0	0	0	0
296	297	0	0	0	0	0	0	0	0	0	0	0	0	0	0	0	0
297	298	0	0	0	0	0	0	0	0	0	0	0	0	0	0	0	0
298	299	0	0	0	0	0	0	0	0	0	0	0	0	0	0	0	0
299	300	0	0	0	0	0	0	0	0	0	0	0	0	0	0	0	0
300	301	0	0	0	0	0	0	0	0	0	0	0	0	0	0	0	0
301	302	0	0	0	0	0	0	0	0	0	0	0	0	0	0	0	0
302	303	0	0	0	0	0	0	0	0	0	0	0	0	0	0	0	0
303	304	0	0	0	0	0	0	0	0	0	0	0	0	0	0	0	0
304	305	0	0	0	0	0	0	0	0	0	0	0	0	0	0	0	0
305	306	0	0	0	0	0	0	0	0	0	0	0	0	0	0	0	0
306	307	0	0	0	0	0	0	0	0	0	0	0	0	0	0	0	0
307	308	0	0	0	0	0	0	0	0	0	0	0	0	0	0	0	0
308	309	0	0	0	0	0	0	0	0	0	0	0	0	0	0	0	0
309	310	0	0	0	0	0	0	0	0	0	0	0	0	0	0	0	0
310	311	0	0	0	0	0	0	0	0	0	0	0	0	0	0	0	0
311	312	0	0	0	0	0	0	0	0	0	0	0	0	0	0	0	0
312	313	0	0	0	0	0	0	0	0	0	0	0	0	0	0	0	0
313	314	0	0	0	0	0	0	0	0	0	0	0	0	0	0	0	0
314	315	1	1	1	1	1	1	1	1	1	1	1	1	1	1	1	1
315	316	0	0	0	0	0	0	0	0	0	0	0	0	0	0	0	0
316	317	0	0	0	0	0	0	0	0	0	0	0	0	0	0	0	0
317	318	0	0	0	0	0	0	0	0	0	0	0	0	0	0	0	0
318	319	0	0	0	0	0	0	0	0	0	0	0	0	0	0	0	0
319	320	0	0	0	0	1	0	0	0	0	0	0	0	0	0	0	0.0666667
320	321	0	0	0	0	0	0	0	0	0	0	0	0	0	0	0	0
321	322	0	0	0	0	0	0	0	0	0	0	0	0	0	0	0	0
322	323	1	1	1	1	1	1	1	1	1	1	1	1	1	1	1	1
323	324	0	0	0	0	0	0	0	0	0	0	0	0	0	0	0	0
324	325	0	0	0	0	0	0	0	0	0	0	0	0	0	0	0	0
325	326	0	0	0	0	0	0	0	0	0	0	0	0	0	0	0	0
326	327	0	0	0	0	0	0	0	0	0	0	0	0	0	0	0	0
327	328	0	0	0	0	0	0	0	0	0	0	0	0	0	1	1	0.133333
328	329	0	0	0	0	0	0	0	0	0	0	0	0	0	0	0	0
329	330	0	0	0	0	0	0	0	0	0	0	0	0	0	0	0	0
330	331	0	0	0	0	0	0	0	0	0	0	0	0	0	0	0	0
331	332	0	0	0	0	0	0	0	0	0	0	0	0	0	0	0	0
332	333	0	0	0	0	0	0	0	0	0	0	0	0	0	0	0	0
333	334	0	0	0	0	0	0	0	0	0	0	0	0	0	0	0	0
334	335	0	0	0	0	0	0	0	0	0	0	0	0	0	0	0	0
335	336	0	0	0	0	0	0	0	0	0	0	0	0	0	0	0	0
336	337	0	0	0	0	0	0	0	0	0	0	0	0	0	0	0	0
337	338	0	0	0	0	0	0	0	0	0	0	0	0	0	0	0	0
338	339	0	0	0	0	0	0	0	0	0	0	0	0	0	0	0	0
339	340	0	0	0	0	0	0	0	0	0	0	0	0	0	0	0	0
340	341	0	0	0	0	0	0	0	0	0	0	0	0	0	0	0	0
341	342	1	0	0	0	0	0	0	0	0	0	0	0	0	0	0	0.0666667
342	343	0	0	0	0	0	0	0	0	0	0	0	0	0	0	0	0
343	344	0	0	0	0	0	0	0	0	0	0	0	0	0	0	0	0
344	345	0	0	0	0	0	0	0	0	0	0	0	0	0	0	0	0
345	346	0	0	0	0	0	0	0	0	0	0	0	0	0	0	0	0
346	347	1	1	1	1	1	1	1	1	1	1	1	1	1	1	1	1
347	348	0	0	0	0	0	0	0	0	0	0	0	0	0	0	0	0
348	349	0	0	0	0	0	0	0	0	0	0	0	0	0	0	0	0
349	350	0	0	0	0	0	0	0	0	0	0	0	0	0	0	0	0
350	351	0	0	0	0	0	0	0	0	0	0	0	0	0	0	0	0
351	352	0	0	0	0	0	0	0	0	0	0	0	0	0	0	0	0
352	353	0	0	0	0	0	0	0	0	0	0	0	0	0	0	0	0
353	354	0	0	0	0	0	0	0	0	0	0	0	0	0	0	0	0
354	355	0	0	0	0	0	0	0	0	0	0	0	0	0	0	0	0
355	356	0	0	0	0	0	0	0	0	0	0	0	0	0	0	0	0
356	357	0	0	0	0	0	0	0	0	0	0	0	0	0	0	0	0
357	358	0	0	0	0	0	0	0	0	0	0	0	0	0	0	0	0
358	359	0	0	0	0	0	0	0	0	0	0	0	0	0	0	0	0
359	360	0	0	0	0	0	0	0	0	0	0	0	0	0	0	0	0
360	361	0	0	0	0	0	0	0	0	0	0	0	0	0	0	0	0
361	362	0	0	0	0	0	0	0	0	0	0	0	0	0	0	0	0
362	363	1	1	1	0	1	1	1	1	1	1	1	1	1	1	1	0.933333
363	364	0	0	0	0	0	0	0	0	0	0	0	0	0	0	0	0
364	365	0	0	0	0	0	0	0	0	0	0	0	0	0	0	0	0
365	366	0	0	0	0	0	0	0	0	0	0	0	0	0	0	0	0
366	367	0	0	0	0	0	0	0	0	0	0	0	0	0	0	0	0
367	368	0	0	0	0	0	0	0	0	0	0	0	0	0	0	0	0
368	369	0	0	0	0	0	0	0	0	0	0	0	0	0	0	0	0
369	370	0	0	0	0	0	0	0	0	0	0	0	0	0	0	0	0
370	371	0	0	0	0	0	0	0	0	0	0	0	0	0	0	0	0
371	372	0	0	0	0	0	0	0	0	0	0	0	0	0	0	0	0
372	373	0	0	0	0	0	0	0	0	0	0	0	0	0	0	0	0
373	374	0	0	0	0	0	0	0	0	0	0	0	0	0	0	0	0
374	375	0	0	0	0	0	0	0	0	0	0	0	0	0	0	0	0
375	376	0	0	0	0	0	0	0	0	0	0	0	0	0	0	0	0
376	377	0	0	0	0	0	0	0	1	1	1	1	1	1	1	1	0.533333
377	378	0	0	0	0	0	0	0	0	0	0	0	0	0	0	0	0
378	379	0	0	0	0	0	0	0	0	0	0	0	0	0	0	0	0
379	380	0	0	0	0	0	0	0	0	0	0	0	0	0	0	0	0
380	381	0	0	0	0	0	0	0	0	0	0	0	0	0	0	0	0
381	382	0	0	0	0	0	0	0	0	0	0	0	0	0	0	0	0
382	383	0	0	0	0	0	0	0	0	0	0	0	0	0	0	0	0
383	384	0	0	0	0	0	0	0	0	0	0	0	0	0	0	0	0
384	385	0	0	0	0	0	0	0	0	0	0	0	0	0	0	0	0
385	386	0	0	0	0	0	0	0	0	0	0	0	0	0	0	0	0
386	387	0	0	0	0	0	0	0	0	0	0	0	0	0	0	0	0
387	388	0	0	0	0	0	0	0	0	0	0	0	0	0	0	0	0
388	389	0	0	0	0	0	0	0	0	0	0	0	0	0	0	0	0
389	390	0	0	0	0	0	0	0	0	0	0	0	0	0	0	0	0
390	391	0	0	0	1	1	1	1	1	0	0	0	0	0	0	0	0.333333
391	392	0	0	0	0	0	0	0	0	0	0	0	0	0	0	0	0
392	393	0	0	0	0	0	0	0	0	0	0	0	0	0	0	0	0
393	394	0	0	0	0	0	0	0	0	0	0	0	0	0	0	0	0
394	395	0	0	0	0	0	0	0	0	0	0	0	0	0	0	0	0
395	396	0	0	0	0	0	0	0	0	0	0	0	0	0	0	0	0
396	397	0	0	0	0	0	0	0	0	0	0	0	0	0	0	0	0
397	398	0	0	0	0	0	0	0	0	0	0	0	0	0	0	0	0
398	399	0	0	0	0	0	0	0	0	0	0	0	0	0	0	0	0
399	400	1	1	1	1	1	1	1	1	1	1	1	1	1	1	1	1
400	401	0	0	0	0	0	0	0	0	0	0	0	0	0	0	0	0
401	402	0	0	0	0	0	1	1	1	1	1	1	1	1	1	1	0.666667
402	403	0	0	0	0	0	0	0	0	0	0	0	0	0	0	0	0
403	404	0	0	0	0	0	0	0	0	0	0	0	0	0	0	0	0
404	405	0	0	0	0	0	0	0	0	0	0	0	0	0	0	0	0
405	406	0	0	0	0	0	0	0	0	0	0	0	0	0	0	0	0
406	407	0	0	0	0	0	0	0	0	0	0	0	0	0	0	0	0
407	408	0	0	0	0	0	0	0	0	0	0	0	0	0	0	0	0
408	409	0	0	0	0	0	0	0	0	0	0	0	0	0	0	0	0
409	410	0	0	0	0	0	0	0	0	0	0	0	0	0	0	0	0
410	411	0	0	0	0	0	0	0	0	0	0	0	0	0	0	0	0
411	412	0	0	0	0	0	0	0	0	0	0	0	0	0	0	0	0
412	413	0	0	0	0	0	0	0	0	0	0	0	0	0	0	0	0
413	414	0	0	0	0	0	0	0	0	0	0	0	0	0	0	0	0
414	415	0	0	0	0	0	0	0	0	0	0	0	0	0	0	0	0
415	416	0	0	0	0	0	0	0	0	0	0	0	0	0	0	0	0
416	417	0	0	0	0	0	0	0	0	0	0	0	0	0	0	0	0
417	418	0	0	1	0	0	0	0	0	0	0	0	0	0	0	0	0.0666667
418	419	0	0	0	0	0	0	0	0	0	0	0	0	0	0	0	0
419	420	0	0	0	0	0	0	0	0	0	0	0	0	0	0	0	0
420	421	0	0	0	0	0	0	0	0	0	0	0	0	0	0	0	0
421	422	0	0	0	0	0	0	0	0	0	0	0	0	0	0	0	0
422	423	0	0	0	0	0	0	0	0	0	0	0	0	0	0	0	0
423	424	0	0	0	0	0	0	0	0	0	0	0	0	0	0	0	0
424	425	0	0	0	0	0	0	0	0	0	0	0	0	0	0	0	0
425	426	0	0	0	0	0	0	0	0	0	0	0	0	0	0	0	0
426	427	0	0	0	0	0	0	0	0	0	0	0	0	0	0	0	0
427	428	0	0	0	0	0	0	0	0	0	0	0	0	0	0	0	0
428	429	0	0	0	0	0	0	0	0	0	0	0	0	0	0	0	0
429	430	0	0	0	0	0	0	0	0	0	0	0	0	0	0	0	0
430	431	0	0	0	0	0	0	0	0	0	0	0	0	0	0	0	0
431	432	0	0	0	0	0	0	0	0	0	0	0	0	0	0	0	0
432	433	0	0	0	0	0	0	0	0	0	0	0	0	0	0	0	0
433	434	0	0	0	0	0	0	0	0	0	0	0	0	0	0	0	0
434	435	0	0	0	0	0	0	0	0	0	0	0	0	0	0	0	0
435	436	0	0	0	0	0	0	0	0	0	0	0	0	0	0	0	0
436	437	0	0	0	0	0	0	0	0	0	0	0	0	0	0	0	0
437	438	0	0	0	0	0	0	0	0	0	0	0	0	0	0	0	0
438	439	0	0	0	0	0	0	0	0	0	0	0	0	0	0	0	0
439	440	0	0	0	0	0	0	0	0	0	0	0	0	0	0	0	0
440	441	0	0	0	0	0	0	0	0	0	0	1	0	0	0	0	0.0666667
441	442	0	0	0	0	0	0	0	0	0	0	1	0	0	0	0	0.0666667
442	443	0	0	0	0	0	0	0	0	0	0	0	0	0	0	0	0
443	444	0	0	0	0	0	0	0	0	0	0	1	0	0	0	0	0.0666667
444	445	0	0	0	0	0	0	0	0	0	0	0	0	0	0	0	0
445	446	0	0	0	0	0	0	0	0	0	0	0	0	0	0	0	0
446	447	0	0	0	0	0	0	0	0	0	0	0	0	0	0	0	0
447	448	0	0	0	0	0	0	0	0	0	0	0	0	0	0	0	0
448	449	0	0	0	0	0	0	0	0	0	0	0	0	0	0	0	0
449	450	0	0	0	0	0	0	0	0	0	0	0	0	0	0	0	0
450	451	0	0	0	0	0	0	0	0	0	0	0	0	0	0	0	0
451	452	0	0	0	0	0	0	0	0	0	0	0	0	0	0	0	0
452	453	0	0	0	0	0	0	0	0	0	0	0	0	0	0	0	0
453	454	0	0	0	0	0	0	0	0	0	0	0	0	0	0	0	0
454	455	0	0	0	0	0	0	0	0	0	0	0	0	0	0	0	0
455	456	0	0	0	0	0	0	0	0	0	0	0	0	0	0	0	0
456	457	0	0	0	0	0	0	0	0	0	0	0	0	0	0	0	0
457	458	0	0	0	0	0	0	0	0	0	0	0	0	0	0	0	0
458	459	0	0	0	0	0	0	0	0	0	0	0	0	0	0	0	0
459	460	0	0	0	0	0	0	0	0	0	0	0	0	0	0	0	0
460	461	0	0	0	0	0	0	0	0	0	0	0	0	0	0	0	0
461	462	0	0	0	0	0	0	0	0	0	0	0	0	0	0	0	0
462	463	0	0	0	0	0	0	0	0	0	0	0	0	0	0	0	0
463	464	0	0	0	0	0	0	0	0	0	0	0	0	0	0	0	0
464	465	0	0	0	0	0	0	0	0	0	0	0	0	0	0	0	0
465	466	0	0	0	1	1	1	1	1	0	0	0	0	0	0	0	0.333333
466	467	0	0	0	0	0	0	0	0	0	0	0	0	0	0	0	0
467	468	0	0	0	1	1	1	1	1	1	1	1	1	1	1	1	0.8
468	469	1	1	1	1	1	1	1	1	1	1	1	1	1	1	1	1
469	470	0	0	0	0	0	0	0	0	0	0	0	0	0	0	0	0
470	471	0	0	0	0	0	0	0	0	0	0	0	0	0	0	0	0
471	472	0	0	0	0	0	0	0	0	0	0	0	0	0	0	0	0
472	473	0	0	0	0	0	0	0	0	0	0	0	0	0	0	0	0
473	474	0	0	0	0	0	0	0	0	0	0	0	0	0	0	0	0
474	475	0	0	0	0	0	0	0	0	0	0	0	0	0	0	0	0
475	476	0	0	0	0	0	0	0	0	0	0	0	0	0	0	0	0
476	477	1	1	1	1	1	1	1	1	1	1	1	1	1	1	1	1
477	478	0	0	0	0	0	0	0	0	0	0	0	0	0	0	0	0
478	479	0	0	0	0	0	0	0	0	0	0	0	0	0	0	0	0
479	480	0	0	0	0	0	0	0	0	0	0	0	0	0	0	0	0
480	481	0	0	0	0	0	0	0	0	0	0	0	0	0	0	0	0
481	482	0	0	0	0	0	0	0	0	0	0	0	0	0	0	0	0
482	483	0	0	0	0	0	0	0	0	0	0	0	0	0	0	0	0
483	484	0	0	0	0	0	0	0	0	0	0	0	0	0	0	0	0
484	485	0	0	0	0	0	0	0	0	0	0	0	0	0	0	0	0
485	486	0	0	0	0	0	0	0	0	0	0	0	0	0	0	0	0
486	487	0	0	0	0	0	0	0	0	0	0	0	0	0	0	0	0
487	488	0	0	0	0	0	0	0	0	0	0	0	0	0	0	0	0
488	489	0	0	0	0	0	0	0	0	0	0	0	0	0	0	0	0
489	490	0	0	0	0	0	0	0	0	0	0	0	0	0	0	0	0
490	491	0	0	0	0	0	0	0	0	0	0	0	0	0	0	0	0
491	492	0	0	0	0	0	0	0	0	0	0	0	0	0	0	0	0
492	493	0	0	0	0	0	0	0	0	0	0	0	0	0	0	0	0
493	494	0	0	0	0	0	0	0	0	0	0	0	0	0	0	0	0
494	495	1	1	1	1	1	0	1	1	1	1	1	1	1	1	1	0.933333
495	496	0	0	0	0	0	0	0	0	0	0	0	0	0	0	0	0
496	497	0	0	0	0	0	0	0	0	0	0	0	0	0	0	0	0
497	498	0	0	0	0	0	0	0	0	0	0	0	0	0	0	0	0
498	499	0	0	0	0	0	0	0	0	0	0	0	0	0	0	0	0
499	500	0	0	0	0	0	0	0	0	0	0	0	0	0	0	0	0
500	501	0	0	0	0	0	0	0	0	0	0	0	0	0	0	0	0
501	502	0	0	0	0	0	0	0	0	0	0	0	0	0	0	0	0
502	503	1	0	0	0	0	0	0	0	0	0	0	0	0	0	0	0.0666667
503	504	0	0	0	0	0	0	0	0	0	0	0	0	0	0	0	0
504	505	0	0	0	0	0	0	0	0	0	0	0	0	0	0	0	0
505	506	0	0	0	0	0	0	0	0	0	0	0	0	0	0	0	0
506	507	0	0	0	0	0	0	0	0	0	0	0	0	0	0	0	0
507	508	0	0	0	0	0	0	0	0	0	0	0	0	0	0	0	0
508	509	0	0	0	0	0	0	0	0	0	0	0	0	0	0	0	0
509	510	0	0	0	0	0	0	0	0	0	0	0	0	0	0	0	0
510	511	0	0	0	0	0	0	0	0	0	0	0	0	0	0	0	0
511	512	0	0	0	0	0	0	0	0	0	0	0	0	0	0	0	0
512	513	0	0	0	0	0	0	0	0	0	0	0	0	0	0	0	0
513	514	0	0	0	0	0	0	0	0	0	0	0	0	0	0	0	0
514	515	0	0	0	0	0	0	0	0	0	0	0	0	0	0	0	0
515	516	0	0	0	0	0	0	0	0	0	0	0	0	0	0	0	0
516	517	0	0	0	0	0	0	0	0	0	0	0	0	0	0	0	0
517	518	0	0	0	0	0	0	0	0	0	0	0	0	0	0	0	0
518	519	0	0	0	0	0	0	0	0	0	0	0	0	0	0	0	0
519	520	0	0	0	0	0	0	0	0	0	0	0	0	0	0	0	0
520	521	0	0	0	0	0	0	0	0	0	0	0	0	0	0	0	0
521	522	0	0	0	0	0	0	0	0	0	0	0	0	0	0	0	0
522	523	0	0	0	0	0	0	0	0	0	0	0	0	0	0	0	0
523	524	0	0	0	0	0	0	0	0	0	0	0	0	0	0	0	0
524	525	0	0	0	0	0	0	0	0	0	0	0	0	0	0	0	0
525	526	0	0	0	0	0	0	0	0	0	0	0	0	0	0	0	0
526	527	0	0	0	0	0	0	0	0	0	0	0	0	0	0	0	0
527	528	0	0	0	0	0	0	0	0	0	0	0	0	0	0	0	0
528	529	0	0	0	0	0	0	0	0	0	0	0	0	0	0	0	0
529	530	0	0	0	0	0	0	0	0	0	0	0	0	0	0	0	0
530	531	0	0	0	0	0	0	0	0	0	0	0	0	0	0	0	0
531	532	0	0	0	0	0	0	0	0	0	0	0	0	0	0	0	0
532	533	0	0	0	0	0	0	0	0	0	0	0	0	0	0	0	0
533	534	0	0	0	0	0	0	0	0	0	0	0	0	0	0	0	0
534	535	0	0	0	0	0	0	0	0	0	0	0	0	0	0	0	0
535	536	0	0	0	0	0	0	0	0	0	0	0	0	0	0	0	0
536	537	0	0	0	0	0	0	0	0	0	0	0	0	0	0	0	0
537	538	0	0	0	0	0	0	0	0	0	0	0	0	0	0	0	0
538	539	0	0	0	0	0	0	0	0	0	0	0	0	0	0	0	0
539	540	0	0	0	0	0	0	0	0	0	0	0	0	0	0	0	0
540	541	0	0	0	0	0	0	0	0	0	0	0	0	0	0	0	0
541	542	0	0	0	0	0	0	0	0	0	0	0	0	0	0	0	0
542	543	0	0	0	0	0	0	0	0	0	0	0	0	0	0	0	0
543	544	0	0	0	0	0	0	0	0	0	0	0	0	0	0	0	0
544	545	0	0	0	0	1	0	0	0	0	0	0	0	0	0	0	0.0666667
545	546	0	0	0	0	0	1	1	1	1	1	1	1	1	1	1	0.666667
546	547	0	0	0	0	0	0	0	0	0	0	0	0	0	0	0	0
547	548	0	0	0	0	0	0	0	0	0	0	0	0	0	0	0	0
548	549	0	0	0	0	0	0	0	0	0	0	0	0	0	0	0	0
549	550	0	0	0	0	0	0	0	0	0	0	0	0	0	0	0	0
550	551	0	0	0	0	0	0	0	0	0	0	0	0	0	0	0	0
551	552	0	0	0	0	0	0	0	0	0	0	0	0	0	0	0	0
552	553	0	0	0	0	0	0	0	0	0	0	0	0	0	0	0	0
553	554	0	0	0	0	0	0	0	0	0	0	0	0	0	0	0	0
554	555	0	0	0	0	0	0	0	0	0	0	0	0	0	0	0	0
555	556	0	0	0	0	0	0	0	0	0	0	0	0	0	0	0	0
556	557	1	1	1	1	1	1	1	1	1	1	1	1	1	1	1	1
557	558	0	0	0	0	0	0	0	0	0	0	0	0	0	0	0	0
558	559	0	0	0	0	0	0	0	0	0	0	0	0	0	0	0	0
559	560	0	0	0	0	0	0	0	0	0	0	0	0	0	0	0	0
560	561	0	0	0	0	0	0	0	0	0	0	0	0	0	0	0	0
561	562	0	0	0	0	0	0	0	0	0	0	0	0	0	0	0	0
562	563	0	0	0	0	0	0	0	0	0	0	0	0	0	0	0	0
563	564	0	0	0	0	0	0	0	0	0	0	0	0	0	0	0	0
564	565	0	0	0	0	0	0	0	0	0	0	0	0	0	0	0	0
565	566	0	0	0	0	0	0	0	0	0	0	0	0	0	0	0	0

## Sheet: 97_1968-1976_shifts_all
	POS	1968	1969	1970	1971	1972	1973	1974	1975	1976	SHIFT_PERC
0	1	0	0	0	0	0	0	0	0	0	0
1	2	0	0	0	0	0	0	0	0	0	0
2	3	0	0	0	0	0	0	0	0	0	0
3	4	0	0	0	0	0	0	0	0	0	0
4	5	0	0	0	0	0	0	0	0	0	0
5	6	0	0	0	0	0	0	0	0	0	0
6	7	0	0	0	0	0	0	0	0	0	0
7	8	0	0	0	0	0	0	0	0	0	0
8	9	0	0	0	0	0	0	0	0	0	0
9	10	0	0	0	0	0	0	0	0	0	0
10	11	0	0	0	0	0	0	0	0	0	0
11	12	0	0	0	0	0	0	0	0	0	0
12	13	0	0	0	0	0	0	0	0	0	0
13	14	0	0	0	1	1	1	1	1	0	0.555556
14	15	0	0	0	0	0	0	0	0	0	0
15	16	0	0	0	0	0	0	0	0	0	0
16	17	0	0	0	0	0	0	0	0	0	0
17	18	0	0	0	0	0	0	0	0	0	0
18	19	0	0	0	0	1	1	1	1	0	0.444444
19	20	0	0	0	0	0	0	0	0	0	0
20	21	0	0	0	0	0	0	0	1	0	0.111111
21	22	0	0	0	0	0	0	0	0	0	0
22	23	0	0	0	0	0	0	0	0	0	0
23	24	0	0	0	0	0	0	0	0	0	0
24	25	0	0	0	0	0	0	0	0	0	0
25	26	0	0	0	0	0	0	0	0	0	0
26	27	0	0	0	0	0	0	0	0	0	0
27	28	0	0	0	0	0	0	0	0	0	0
28	29	0	0	0	0	0	0	0	0	0	0
29	30	0	0	0	0	0	0	0	0	0	0
30	31	0	0	0	0	0	0	0	0	0	0
31	32	0	0	0	0	0	0	0	0	0	0
32	33	0	0	0	0	0	0	0	0	0	0
33	34	0	0	0	0	0	0	0	0	0	0
34	35	0	0	0	0	0	0	0	0	0	0
35	36	0	0	0	0	0	0	0	0	0	0
36	37	0	0	0	0	0	0	0	0	0	0
37	38	0	0	0	0	0	0	0	0	0	0
38	39	0	0	0	0	0	0	0	0	0	0
39	40	0	0	0	0	0	0	0	0	0	0
40	41	0	0	0	0	0	0	0	0	0	0
41	42	0	0	0	0	0	0	0	0	0	0
42	43	0	0	0	0	0	0	0	0	0	0
43	44	0	0	0	0	0	0	0	0	0	0
44	45	0	0	0	0	0	0	0	0	0	0
45	46	0	0	0	0	0	0	0	0	0	0
46	47	0	0	0	1	1	1	1	1	0	0.555556
47	48	0	0	0	0	0	0	0	0	0	0
48	49	0	0	0	0	0	0	0	0	0	0
49	50	0	0	0	0	0	0	0	0	0	0
50	51	0	0	0	0	0	0	0	0	0	0
51	52	0	0	0	0	0	0	0	0	0	0
52	53	0	0	0	0	0	0	0	0	0	0
53	54	0	0	0	0	0	0	0	0	0	0
54	55	0	0	0	0	0	0	0	0	0	0
55	56	0	0	0	0	0	0	0	0	0	0
56	57	0	0	0	0	0	0	0	0	0	0
57	58	0	0	0	0	0	0	0	0	0	0
58	59	0	0	0	0	0	0	0	0	0	0
59	60	0	0	0	0	0	0	0	0	0	0
60	61	0	0	0	0	0	0	0	0	0	0
61	62	0	0	0	0	0	0	0	0	0	0
62	63	0	0	0	0	0	0	0	0	0	0
63	64	0	0	0	0	0	0	0	0	0	0
64	65	0	0	0	0	0	0	0	0	0	0
65	66	0	0	0	0	0	0	0	0	0	0
66	67	0	0	0	0	0	0	0	0	0	0
67	68	0	0	0	0	0	0	0	0	0	0
68	69	0	0	0	0	0	0	0	0	0	0
69	70	0	0	0	0	0	0	0	0	0	0
70	71	0	0	0	0	0	0	0	0	0	0
71	72	0	0	0	0	0	0	0	0	0	0
72	73	0	0	0	0	0	0	0	0	0	0
73	74	0	0	0	0	0	0	0	0	0	0
74	75	0	0	0	0	0	0	0	0	0	0
75	76	0	0	0	0	0	0	0	0	0	0
76	77	0	0	0	0	0	0	0	0	0	0
77	78	0	0	0	0	0	0	0	1	0	0.111111
78	79	0	0	0	0	0	0	0	0	0	0
79	80	0	0	0	0	0	0	0	0	0	0
80	81	0	0	0	0	0	0	0	0	0	0
81	82	0	0	0	0	0	0	0	0	0	0
82	83	0	0	0	0	0	0	0	0	0	0
83	84	0	0	0	0	0	0	0	0	0	0
84	85	0	0	0	0	0	0	0	0	0	0
85	86	0	0	0	0	0	0	0	0	0	0
86	87	0	0	0	0	0	0	0	0	0	0
87	88	0	0	0	0	0	0	0	0	0	0
88	89	0	0	0	0	0	0	0	0	0	0
89	90	0	0	0	0	0	0	0	0	0	0
90	91	0	0	0	0	0	0	0	0	0	0
91	92	0	0	0	0	0	0	0	0	0	0
92	93	0	0	0	0	0	0	0	0	0	0
93	94	0	0	0	1	1	1	1	1	0	0.555556
94	95	0	0	0	0	0	0	0	1	0	0.111111
95	96	0	0	0	0	0	0	0	0	0	0
96	97	0	0	0	0	0	0	0	0	0	0
97	98	0	0	0	0	0	0	0	0	0	0
98	99	0	0	0	0	0	0	0	0	0	0
99	100	0	0	0	0	0	0	0	0	0	0
100	101	0	0	0	0	0	0	0	0	0	0
101	102	0	0	0	0	0	0	0	0	0	0
102	103	0	0	0	0	0	0	0	0	0	0
103	104	0	0	0	0	0	0	0	0	0	0
104	105	0	0	0	0	0	0	0	0	0	0
105	106	0	0	0	0	0	0	0	0	0	0
106	107	0	0	0	0	0	0	0	0	0	0
107	108	0	0	0	0	0	0	0	0	0	0
108	109	0	0	0	0	0	0	0	0	0	0
109	110	0	0	0	0	0	0	0	0	0	0
110	111	0	0	0	0	0	0	0	0	0	0
111	112	0	0	0	0	0	0	0	0	0	0
112	113	0	0	0	0	0	0	0	0	0	0
113	114	0	0	0	0	0	0	0	0	0	0
114	115	0	0	0	0	0	0	0	0	0	0
115	116	0	0	0	0	0	0	0	0	0	0
116	117	0	0	0	0	0	0	0	0	0	0
117	118	0	0	0	0	0	0	0	0	0	0
118	119	0	0	0	0	0	0	0	0	0	0
119	120	0	0	0	0	0	0	0	0	0	0
120	121	0	0	0	0	0	0	0	0	0	0
121	122	0	0	0	0	0	0	0	0	0	0
122	123	0	0	0	0	0	0	0	0	0	0
123	124	0	0	0	0	0	0	0	0	0	0
124	125	0	0	0	0	0	0	0	0	0	0
125	126	0	0	0	0	0	0	0	0	0	0
126	127	0	0	0	0	0	0	0	0	0	0
127	128	0	0	0	0	0	0	0	0	0	0
128	129	0	0	0	0	0	0	0	0	0	0
129	130	0	0	0	0	0	0	0	0	0	0
130	131	0	0	0	0	0	0	0	0	0	0
131	132	0	0	0	0	0	0	0	0	0	0
132	133	0	0	0	0	0	0	0	0	0	0
133	134	0	0	0	0	0	0	0	0	0	0
134	135	0	0	0	0	0	0	0	0	0	0
135	136	0	0	0	0	0	0	0	0	0	0
136	137	0	0	0	0	0	0	0	0	0	0
137	138	0	0	0	0	0	1	1	1	0	0.333333
138	139	0	0	0	0	0	0	0	0	0	0
139	140	0	0	0	0	0	0	0	0	0	0
140	141	0	0	0	0	0	0	0	0	0	0
141	142	0	0	0	0	0	0	0	0	0	0
142	143	0	0	0	0	0	0	0	0	0	0
143	144	0	0	0	0	0	0	0	0	0	0
144	145	0	0	0	0	0	0	0	0	0	0
145	146	0	0	0	0	0	0	0	0	0	0
146	147	0	0	0	0	0	0	0	0	0	0
147	148	0	0	0	0	0	0	0	0	0	0
148	149	0	0	0	0	0	0	0	0	0	0
149	150	0	0	0	0	0	0	0	0	0	0
150	151	0	0	0	0	0	0	0	0	0	0
151	152	0	0	0	0	0	0	0	0	0	0
152	153	0	0	0	0	0	0	0	0	0	0
153	154	0	0	0	0	0	0	0	0	0	0
154	155	0	0	0	0	0	0	0	0	0	0
155	156	0	0	0	0	0	0	0	0	0	0
156	157	0	0	0	0	0	0	0	0	0	0
157	158	0	0	0	0	0	0	0	0	0	0
158	159	0	0	0	0	0	0	0	0	0	0
159	160	0	0	0	0	1	1	1	1	0	0.444444
160	161	0	0	0	0	0	0	0	0	0	0
161	162	0	0	0	0	0	0	0	0	0	0
162	163	0	0	0	0	0	0	0	0	0	0
163	164	0	0	0	0	0	0	0	0	0	0
164	165	0	0	0	0	0	0	0	0	0	0
165	166	0	0	0	0	0	0	0	0	0	0
166	167	0	0	0	0	0	0	0	0	0	0
167	168	0	0	0	0	0	0	0	0	0	0
168	169	0	0	0	0	0	0	0	0	0	0
169	170	0	0	0	0	0	0	0	0	0	0
170	171	0	0	0	0	1	1	1	1	0	0.444444
171	172	0	0	0	0	0	0	0	0	0	0
172	173	0	0	0	0	0	0	0	0	0	0
173	174	0	0	0	0	0	0	0	0	0	0
174	175	0	0	0	0	0	0	0	1	0	0.111111
175	176	0	0	0	0	0	0	0	0	0	0
176	177	0	0	0	0	0	0	0	0	0	0
177	178	0	0	0	0	0	0	0	0	0	0
178	179	0	0	0	0	0	0	0	0	0	0
179	180	0	0	0	0	0	0	0	0	0	0
180	181	0	0	0	0	0	0	0	0	0	0
181	182	0	0	0	0	0	0	0	0	0	0
182	183	0	0	0	0	0	0	0	0	0	0
183	184	0	0	0	0	0	0	0	0	0	0
184	185	0	0	0	0	0	0	0	0	0	0
185	186	0	0	0	0	0	0	0	0	0	0
186	187	0	0	0	0	0	0	0	0	0	0
187	188	0	0	0	0	0	0	0	0	0	0
188	189	0	0	0	0	0	0	0	0	0	0
189	190	0	0	0	0	0	0	0	0	0	0
190	191	0	0	0	0	0	0	0	0	0	0
191	192	0	0	0	0	0	0	0	0	0	0
192	193	0	0	0	0	0	0	0	0	0	0
193	194	0	0	0	0	0	0	0	0	0	0
194	195	0	0	0	0	0	0	0	0	0	0
195	196	0	0	0	0	0	0	0	0	0	0
196	197	0	0	0	0	0	0	0	0	0	0
197	198	1	1	0	1	1	1	1	1	0	0.777778
198	199	0	0	0	0	0	0	0	0	0	0
199	200	0	0	0	0	0	0	0	0	0	0
200	201	0	0	0	0	0	0	0	0	0	0
201	202	0	0	0	0	0	0	0	0	0	0
202	203	0	0	0	0	0	0	0	0	0	0
203	204	0	0	0	0	1	1	1	1	0	0.444444
204	205	0	0	0	0	0	0	0	0	0	0
205	206	0	0	0	0	0	0	0	1	0	0.111111
206	207	0	0	0	0	0	0	0	0	0	0
207	208	0	0	0	0	0	0	0	0	0	0
208	209	0	0	0	0	0	0	0	0	0	0
209	210	0	0	0	0	0	0	0	0	0	0
210	211	0	0	0	0	0	0	0	0	0	0
211	212	0	0	0	0	0	0	0	0	0	0
212	213	0	0	0	0	0	0	0	0	0	0
213	214	0	0	0	0	0	0	0	0	0	0
214	215	0	0	0	0	0	0	0	0	0	0
215	216	0	0	0	0	0	0	0	0	0	0
216	217	0	0	0	0	0	0	0	0	0	0
217	218	0	0	0	0	0	0	0	0	0	0
218	219	0	0	0	0	0	0	0	0	0	0
219	220	0	0	0	0	0	0	0	0	0	0
220	221	0	0	0	0	0	0	0	0	0	0
221	222	0	0	0	0	0	0	0	0	0	0
222	223	0	0	0	0	1	1	1	1	0	0.444444
223	224	0	0	0	0	0	0	0	0	0	0
224	225	0	0	0	0	0	0	0	0	0	0
225	226	0	0	0	0	0	0	0	0	0	0
226	227	0	0	0	0	0	0	0	0	0	0
227	228	0	0	0	0	0	0	0	0	0	0
228	229	0	0	0	0	0	0	0	1	0	0.111111
229	230	0	0	0	0	0	0	0	0	0	0
230	231	0	0	0	0	0	0	0	0	0	0
231	232	0	0	0	0	0	0	0	0	0	0
232	233	0	0	0	0	0	0	0	0	0	0
233	234	0	0	0	0	0	0	0	0	0	0
234	235	0	0	0	0	0	0	0	1	0	0.111111
235	236	0	0	0	0	0	0	0	0	0	0
236	237	0	0	0	0	0	0	0	0	0	0
237	238	0	0	0	0	0	0	0	0	0	0
238	239	0	0	0	0	0	0	0	0	0	0
239	240	0	0	0	0	0	0	0	0	0	0
240	241	0	0	0	0	0	0	0	0	0	0
241	242	0	0	0	0	0	0	0	0	0	0
242	243	0	0	0	0	0	0	0	0	0	0
243	244	0	0	0	0	0	0	0	0	0	0
244	245	0	0	0	0	0	0	0	0	0	0
245	246	0	0	0	0	0	0	0	0	0	0
246	247	0	0	0	0	0	0	0	0	0	0
247	248	0	0	0	0	0	0	0	0	0	0
248	249	0	0	0	0	0	0	0	0	0	0
249	250	0	0	0	0	0	0	0	0	0	0
250	251	0	0	0	0	0	0	0	0	0	0
251	252	0	0	0	0	0	0	0	0	0	0
252	253	0	0	0	0	0	0	0	0	0	0
253	254	0	0	0	0	0	0	0	0	0	0
254	255	0	0	0	0	0	0	0	0	0	0
255	256	0	0	0	0	0	0	0	0	0	0
256	257	0	0	0	0	0	0	0	0	0	0
257	258	0	0	0	0	1	1	1	1	0	0.444444
258	259	0	0	0	0	0	0	0	0	0	0
259	260	0	0	0	0	0	0	0	1	0	0.111111
260	261	0	0	0	0	0	0	0	0	0	0
261	262	0	0	0	0	0	0	0	0	0	0
262	263	0	0	0	0	0	0	0	0	0	0
263	264	0	0	0	0	0	0	0	0	0	0
264	265	0	0	0	0	0	0	0	0	0	0
265	266	0	0	0	0	0	0	0	0	0	0
266	267	0	0	0	0	0	0	0	0	0	0
267	268	0	0	0	0	0	0	0	0	0	0
268	269	0	0	0	0	0	0	0	0	0	0
269	270	0	0	0	0	0	0	0	0	0	0
270	271	0	0	0	0	0	0	0	0	0	0
271	272	0	0	0	0	0	0	0	0	0	0
272	273	0	0	0	0	0	0	0	0	0	0
273	274	0	0	0	0	0	0	0	0	0	0
274	275	0	0	0	0	0	0	0	0	0	0
275	276	0	0	0	0	0	0	0	0	0	0
276	277	0	0	0	0	0	0	0	0	0	0
277	278	0	0	0	0	0	0	0	0	0	0
278	279	0	0	0	0	0	0	0	0	0	0
279	280	0	0	0	0	0	0	0	0	0	0
280	281	0	0	0	0	0	0	0	0	0	0
281	282	0	0	0	0	0	0	0	0	0	0
282	283	0	0	0	0	0	0	0	0	0	0
283	284	0	0	0	0	0	0	0	0	0	0
284	285	0	0	0	0	0	0	0	0	0	0
285	286	0	0	0	0	0	0	0	0	0	0
286	287	0	0	0	0	0	0	0	0	0	0
287	288	0	0	0	0	0	0	0	0	0	0
288	289	0	0	0	0	0	0	0	0	0	0
289	290	0	0	0	0	0	0	0	0	0	0
290	291	0	0	0	0	1	1	1	1	0	0.444444
291	292	0	0	0	0	0	0	0	0	0	0
292	293	0	0	0	0	0	0	0	0	0	0
293	294	0	0	0	0	0	0	0	0	0	0
294	295	0	0	0	0	0	0	0	0	0	0
295	296	0	0	0	0	0	0	0	0	0	0
296	297	0	0	0	0	0	0	0	0	0	0
297	298	0	0	0	0	0	0	0	0	0	0
298	299	0	0	0	0	0	0	0	0	0	0
299	300	0	0	0	0	0	0	0	0	0	0
300	301	0	0	0	0	0	0	0	0	0	0
301	302	0	0	0	0	0	0	0	0	0	0
302	303	0	0	0	0	0	0	0	0	0	0
303	304	0	0	0	0	0	0	0	0	0	0
304	305	0	0	0	0	0	0	0	0	0	0
305	306	0	0	0	0	0	0	0	0	0	0
306	307	0	0	0	0	0	0	0	0	0	0
307	308	0	0	0	0	0	0	0	0	0	0
308	309	0	0	0	0	0	0	0	0	0	0
309	310	0	0	0	0	0	0	0	0	0	0
310	311	0	0	0	0	0	0	0	0	0	0
311	312	0	0	0	0	0	0	0	0	0	0
312	313	0	0	0	0	0	0	0	0	0	0
313	314	0	0	0	0	0	0	0	0	0	0
314	315	0	0	0	0	0	0	0	0	0	0
315	316	0	0	0	0	0	0	0	0	0	0
316	317	0	0	0	0	0	0	0	0	0	0
317	318	0	0	0	0	0	0	0	0	0	0
318	319	0	0	0	0	0	0	0	0	0	0
319	320	0	0	0	0	0	0	0	0	0	0
320	321	0	0	0	0	0	0	0	0	0	0
321	322	0	0	0	0	0	0	0	0	0	0
322	323	0	0	0	0	0	0	0	0	0	0
323	324	0	0	0	0	0	0	0	0	0	0
324	325	0	0	0	0	0	0	0	0	0	0
325	326	0	0	0	0	0	0	0	0	0	0
326	327	0	0	0	0	0	0	0	0	0	0
327	328	0	0	0	0	0	0	0	0	0	0
328	329	0	0	0	0	0	0	0	0	0	0
329	330	0	0	0	0	0	0	0	0	0	0
330	331	0	0	0	0	0	0	0	0	0	0
331	332	0	0	0	0	0	0	0	0	0	0
332	333	0	0	0	0	0	0	0	0	0	0
333	334	0	0	0	0	0	0	0	0	0	0
334	335	0	0	0	0	0	0	0	0	0	0
335	336	0	0	0	0	0	0	0	0	0	0
336	337	0	0	0	0	0	0	0	0	0	0
337	338	0	0	0	0	0	0	0	0	0	0
338	339	0	0	0	0	0	0	0	0	0	0
339	340	0	0	0	0	0	0	0	0	0	0
340	341	0	0	0	0	0	0	0	0	0	0
341	342	0	0	0	0	0	0	0	0	0	0
342	343	0	0	0	0	0	0	0	0	0	0
343	344	0	0	0	0	0	0	0	0	0	0
344	345	0	0	0	0	0	0	0	0	0	0
345	346	0	0	0	0	0	0	0	0	0	0
346	347	0	0	0	0	0	0	1	1	0	0.222222
347	348	0	0	0	0	0	0	0	0	0	0
348	349	0	0	0	0	0	0	0	0	0	0
349	350	0	0	0	0	0	0	0	0	0	0
350	351	0	0	0	0	0	0	0	0	0	0
351	352	0	0	0	0	0	0	0	0	0	0
352	353	0	0	0	0	0	0	0	0	0	0
353	354	0	0	0	0	0	0	0	0	0	0
354	355	0	0	0	0	0	0	0	0	0	0
355	356	0	0	0	0	0	0	0	0	0	0
356	357	0	0	0	0	0	0	0	0	0	0
357	358	0	0	0	0	0	0	0	0	0	0
358	359	0	0	0	0	0	0	0	0	0	0
359	360	0	0	0	0	0	0	0	0	0	0
360	361	0	0	0	0	0	0	0	0	0	0
361	362	0	0	0	0	0	0	0	0	0	0
362	363	0	0	0	0	0	0	0	0	0	0
363	364	0	0	0	0	0	0	0	0	0	0
364	365	0	0	0	0	0	0	0	0	0	0
365	366	0	0	0	0	0	0	0	0	0	0
366	367	0	0	0	0	0	0	0	0	0	0
367	368	0	0	0	0	0	0	0	0	0	0
368	369	0	0	0	0	0	0	0	0	0	0
369	370	0	0	0	0	0	0	0	0	0	0
370	371	0	0	0	0	0	0	0	0	0	0
371	372	0	0	0	0	0	0	0	0	0	0
372	373	0	0	0	0	0	0	0	0	0	0
373	374	0	0	0	0	0	0	0	0	0	0
374	375	0	0	0	0	0	0	0	0	0	0
375	376	0	0	0	0	0	0	0	0	0	0
376	377	0	0	0	0	0	0	0	0	0	0
377	378	0	0	0	0	0	0	0	0	0	0
378	379	0	0	0	0	0	0	0	0	0	0
379	380	0	0	0	0	0	0	0	0	0	0
380	381	0	0	0	0	0	0	0	0	0	0
381	382	0	0	0	0	0	0	0	0	0	0
382	383	0	0	0	0	0	0	0	0	0	0
383	384	0	0	0	0	0	0	0	0	0	0
384	385	0	0	0	0	0	0	0	0	0	0
385	386	0	0	0	0	0	0	0	0	0	0
386	387	0	0	0	0	0	0	0	0	0	0
387	388	0	0	0	0	0	0	0	0	0	0
388	389	0	0	0	0	0	0	0	0	0	0
389	390	0	0	0	0	0	0	0	0	0	0
390	391	0	0	0	0	0	0	0	0	0	0
391	392	0	0	0	0	0	0	0	0	0	0
392	393	0	0	0	0	0	0	0	0	0	0
393	394	0	0	0	0	0	0	0	0	0	0
394	395	0	0	0	0	0	0	0	0	0	0
395	396	0	0	0	0	0	0	0	0	0	0
396	397	0	0	0	0	0	0	0	0	0	0
397	398	0	0	0	0	0	0	0	0	0	0
398	399	0	0	0	0	0	0	0	0	0	0
399	400	0	0	0	0	0	0	0	0	0	0
400	401	0	0	0	0	0	0	0	0	0	0
401	402	0	0	0	0	0	0	0	0	0	0
402	403	0	0	0	0	0	0	0	0	0	0
403	404	0	0	0	0	0	0	0	0	0	0
404	405	0	0	0	0	0	0	0	0	0	0
405	406	0	0	0	0	0	0	0	0	0	0
406	407	0	0	0	0	0	0	0	0	0	0
407	408	0	0	0	0	0	0	0	0	0	0
408	409	0	0	0	0	0	0	0	0	0	0
409	410	0	0	0	0	0	0	0	0	0	0
410	411	0	0	0	0	0	0	0	0	0	0
411	412	0	0	0	0	0	0	0	0	0	0
412	413	0	0	0	0	0	0	0	0	0	0
413	414	0	0	0	0	0	0	0	0	0	0
414	415	0	0	0	0	0	0	0	0	0	0
415	416	0	0	0	0	0	0	0	0	0	0
416	417	0	0	0	0	0	0	0	0	0	0
417	418	0	0	0	0	0	0	0	0	0	0
418	419	0	0	0	0	0	0	0	0	0	0
419	420	0	0	0	0	0	0	0	0	0	0
420	421	0	0	0	0	0	0	0	0	0	0
421	422	0	0	0	0	0	0	0	0	0	0
422	423	0	0	0	0	0	0	0	0	0	0
423	424	0	0	0	0	0	0	0	0	0	0
424	425	0	0	0	0	0	0	0	0	0	0
425	426	0	0	0	0	0	0	0	0	0	0
426	427	0	0	0	0	0	0	0	0	0	0
427	428	0	0	0	0	0	0	0	0	0	0
428	429	0	0	0	0	0	0	0	0	0	0
429	430	0	0	0	0	0	0	0	0	0	0
430	431	0	0	0	0	0	0	0	0	0	0
431	432	0	0	0	0	0	0	0	0	0	0
432	433	0	0	0	0	0	0	0	0	0	0
433	434	0	0	0	0	0	0	0	0	0	0
434	435	0	0	0	0	0	0	0	0	0	0
435	436	0	0	0	0	0	0	0	0	0	0
436	437	0	0	0	0	0	0	0	0	0	0
437	438	0	0	0	0	0	0	0	0	0	0
438	439	0	0	0	0	0	0	0	0	0	0
439	440	0	0	0	0	0	0	0	0	0	0
440	441	0	0	0	0	0	0	0	0	0	0
441	442	0	0	0	0	0	0	0	0	0	0
442	443	0	0	0	0	0	0	0	0	0	0
443	444	0	0	0	0	0	0	0	0	0	0
444	445	0	0	0	0	0	0	0	0	0	0
445	446	0	0	0	0	0	0	0	0	0	0
446	447	0	0	0	0	0	0	0	0	0	0
447	448	0	0	0	0	0	0	0	0	0	0
448	449	0	0	0	0	0	0	0	0	0	0
449	450	0	0	0	0	0	0	0	0	0	0
450	451	0	0	0	0	0	0	0	0	0	0
451	452	0	0	0	0	0	0	0	0	0	0
452	453	0	0	0	0	0	0	0	0	0	0
453	454	0	0	0	0	0	0	0	0	0	0
454	455	0	0	0	0	0	0	0	0	0	0
455	456	0	0	0	0	0	0	0	0	0	0
456	457	0	0	0	0	0	0	0	0	0	0
457	458	0	0	0	0	0	0	0	0	0	0
458	459	0	0	0	0	0	0	0	0	0	0
459	460	0	0	0	0	0	0	0	0	0	0
460	461	0	0	0	0	0	0	0	0	0	0
461	462	0	0	0	0	0	0	0	0	0	0
462	463	0	0	0	0	0	0	0	0	0	0
463	464	0	0	0	0	0	0	0	0	0	0
464	465	0	0	0	0	0	0	0	0	0	0
465	466	0	0	0	0	0	0	0	0	0	0
466	467	0	0	0	0	0	0	0	0	0	0
467	468	0	0	0	0	0	0	0	0	0	0
468	469	0	0	0	0	0	0	0	0	0	0
469	470	0	0	0	0	0	0	0	0	0	0
470	471	0	0	0	0	0	0	0	0	0	0
471	472	0	0	0	0	0	0	0	0	0	0
472	473	0	0	0	0	0	0	0	0	0	0
473	474	0	0	0	0	0	0	0	0	0	0
474	475	0	0	0	0	0	0	0	0	0	0
475	476	0	0	0	0	0	0	0	0	0	0
476	477	1	1	0	1	1	1	1	1	0	0.777778
477	478	0	0	0	0	0	0	0	0	0	0
478	479	0	0	0	0	0	0	0	0	0	0
479	480	0	0	0	0	0	0	0	0	0	0
480	481	0	0	0	0	0	0	0	0	0	0
481	482	0	0	0	0	0	0	0	0	0	0
482	483	0	0	0	0	0	0	0	0	0	0
483	484	0	0	0	0	0	0	0	0	0	0
484	485	0	0	0	0	0	0	0	0	0	0
485	486	0	0	0	0	0	0	0	0	0	0
486	487	0	0	0	0	0	0	0	0	0	0
487	488	0	0	0	0	0	0	0	1	0	0.111111
488	489	0	0	0	0	0	0	0	0	0	0
489	490	0	0	0	0	0	0	0	0	0	0
490	491	0	0	0	0	0	0	0	0	0	0
491	492	0	0	0	0	0	0	0	0	0	0
492	493	0	0	0	0	0	0	0	0	0	0
493	494	0	0	0	0	0	0	0	0	0	0
494	495	0	0	0	0	1	1	1	1	0	0.444444
495	496	0	0	0	0	0	0	0	0	0	0
496	497	0	0	0	0	0	0	0	0	0	0
497	498	0	0	0	0	0	0	0	0	0	0
498	499	0	0	0	0	0	0	0	0	0	0
499	500	0	0	0	0	0	0	0	0	0	0
500	501	0	0	0	0	0	0	0	0	0	0
501	502	0	0	0	0	0	0	0	0	0	0
502	503	0	0	0	0	0	0	0	0	0	0
503	504	0	0	0	0	0	0	0	0	0	0
504	505	0	0	0	0	0	0	0	0	0	0
505	506	0	0	0	0	0	0	0	0	0	0
506	507	0	0	0	0	0	0	0	0	0	0
507	508	0	0	0	0	0	0	0	0	0	0
508	509	0	0	0	0	0	0	0	0	0	0
509	510	0	0	0	0	0	0	0	0	0	0
510	511	0	0	0	0	0	0	0	0	0	0
511	512	0	0	0	0	0	0	0	0	0	0
512	513	0	0	0	0	0	0	0	0	0	0
513	514	0	0	0	0	0	0	0	0	0	0
514	515	0	0	0	0	0	0	0	0	0	0
515	516	0	0	0	0	0	0	0	0	0	0
516	517	0	0	0	0	0	0	0	0	0	0
517	518	0	0	0	0	0	0	0	0	0	0
518	519	0	0	0	0	0	0	0	0	0	0
519	520	0	0	0	0	0	0	0	0	0	0
520	521	0	0	0	0	0	0	0	0	0	0
521	522	0	0	0	0	0	0	0	0	0	0
522	523	0	0	0	0	0	0	0	0	0	0
523	524	0	0	0	0	0	0	0	0	0	0
524	525	0	0	0	0	0	0	0	0	0	0
525	526	0	0	0	0	0	0	0	0	0	0
526	527	0	0	0	0	0	0	0	0	0	0
527	528	0	0	0	0	0	0	0	0	0	0
528	529	0	0	0	0	0	0	0	0	0	0
529	530	0	0	0	0	0	0	0	0	0	0
530	531	0	0	0	0	0	0	0	0	0	0
531	532	0	0	0	0	0	0	0	0	0	0
532	533	0	0	0	0	0	0	0	0	0	0
533	534	0	0	0	0	0	0	0	0	0	0
534	535	0	0	0	0	0	0	0	0	0	0
535	536	0	0	0	0	0	0	0	0	0	0
536	537	0	0	0	0	0	0	0	0	0	0
537	538	0	0	0	0	0	0	0	0	0	0
538	539	0	0	0	0	0	0	0	0	0	0
539	540	0	0	0	0	0	0	0	0	0	0
540	541	0	0	0	0	0	0	0	0	0	0
541	542	0	0	0	0	0	0	0	0	0	0
542	543	0	0	0	0	0	0	0	0	0	0
543	544	0	0	0	0	0	0	0	0	0	0
544	545	0	0	0	0	0	0	0	0	0	0
545	546	0	0	0	0	0	0	0	0	0	0
546	547	0	0	0	0	0	0	0	0	0	0
547	548	0	0	0	0	0	0	0	0	0	0
548	549	0	0	0	0	0	0	0	0	0	0
549	550	0	0	0	0	0	0	0	0	0	0
550	551	0	0	0	0	0	0	0	0	0	0
551	552	0	0	0	0	0	0	0	0	0	0
552	553	0	0	0	0	0	0	0	0	0	0
553	554	0	0	0	0	0	0	0	0	0	0
554	555	0	0	0	0	0	0	0	0	0	0
555	556	0	0	0	0	0	0	0	0	0	0
556	557	0	0	0	0	1	1	1	1	0	0.444444
557	558	0	0	0	0	0	0	0	0	0	0
558	559	0	0	0	0	0	0	0	0	0	0
559	560	0	0	0	0	0	0	0	0	0	0
560	561	0	0	0	0	0	0	0	0	0	0
561	562	0	0	0	0	0	0	0	0	0	0
562	563	0	0	0	0	0	0	0	0	0	0
563	564	0	0	0	0	0	0	0	0	0	0
564	565	0	0	0	0	0	0	0	0	0	0
565	566	0	0	0	0	0	0	0	0	0	0

## Sheet: 138_1979-1998_shifts_all
	POS	1979	1980	1981	1982	1996	1997	1998	SHIFT_PERC
0	1	0	0	0	0	0	0	0	0
1	2	0	0	0	0	0	0	0	0
2	3	0	0	0	0	0	0	0	0
3	4	0	0	0	0	0	0	0	0
4	5	0	0	0	0	0	0	0	0
5	6	0	0	0	0	0	0	0	0
6	7	0	0	0	0	0	0	0	0
7	8	0	0	0	0	0	0	0	0
8	9	0	0	0	0	0	0	0	0
9	10	0	0	0	0	0	0	0	0
10	11	0	0	0	0	1	1	1	0.428571
11	12	0	0	0	0	0	0	0	0
12	13	0	0	0	0	0	0	0	0
13	14	1	1	1	1	1	1	1	1
14	15	1	1	1	1	1	1	1	1
15	16	1	1	1	1	1	1	1	1
16	17	0	0	0	0	0	0	0	0
17	18	1	1	1	1	1	1	1	1
18	19	0	0	0	0	0	0	0	0
19	20	0	0	0	0	0	0	0	0
20	21	0	0	0	0	0	0	0	0
21	22	0	0	0	0	0	0	0	0
22	23	0	0	0	0	0	0	0	0
23	24	0	1	0	0	0	0	0	0.142857
24	25	0	0	0	0	0	0	0	0
25	26	0	0	0	0	0	0	0	0
26	27	0	0	0	0	0	0	0	0
27	28	0	0	0	0	0	0	0	0
28	29	0	0	0	0	0	0	0	0
29	30	0	0	0	0	0	0	0	0
30	31	0	0	0	0	0	0	0	0
31	32	0	0	0	0	0	0	0	0
32	33	0	0	0	0	0	0	0	0
33	34	0	0	0	0	0	0	0	0
34	35	0	0	0	0	0	0	0	0
35	36	0	0	0	0	0	0	0	0
36	37	0	0	0	0	0	0	0	0
37	38	0	0	0	0	0	0	0	0
38	39	0	0	0	0	0	0	0	0
39	40	0	0	0	0	0	0	0	0
40	41	0	0	0	0	0	0	0	0
41	42	0	0	0	0	0	0	0	0
42	43	0	0	0	0	0	0	0	0
43	44	0	0	0	0	0	0	0	0
44	45	0	0	0	0	0	0	0	0
45	46	0	0	0	0	0	0	0	0
46	47	1	1	1	1	1	1	1	1
47	48	0	0	0	0	0	0	0	0
48	49	0	0	0	0	0	0	0	0
49	50	0	0	0	0	0	0	0	0
50	51	0	0	0	0	0	0	0	0
51	52	0	0	0	0	0	0	0	0
52	53	0	0	0	0	0	0	0	0
53	54	0	0	0	0	0	0	0	0
54	55	0	0	0	0	0	0	0	0
55	56	0	0	0	0	0	0	0	0
56	57	0	0	0	0	0	0	0	0
57	58	0	0	0	0	0	0	0	0
58	59	0	0	0	0	0	0	0	0
59	60	0	0	0	0	0	0	0	0
60	61	0	0	0	0	0	0	0	0
61	62	0	0	0	0	0	0	0	0
62	63	0	0	0	0	0	0	0	0
63	64	0	0	0	0	0	0	0	0
64	65	0	0	0	0	0	0	0	0
65	66	1	1	1	1	1	1	1	1
66	67	0	0	0	0	0	0	0	0
67	68	0	0	0	0	0	0	0	0
68	69	1	1	1	1	1	1	1	1
69	70	1	1	1	1	1	1	1	1
70	71	0	0	0	0	0	0	0	0
71	72	0	0	0	0	0	0	0	0
72	73	0	0	0	0	0	0	0	0
73	74	0	0	0	0	0	0	0	0
74	75	0	0	0	0	0	0	0	0
75	76	0	0	0	0	0	0	0	0
76	77	0	0	0	0	0	0	0	0
77	78	1	1	1	1	1	1	1	1
78	79	1	1	1	1	1	1	1	1
79	80	0	0	0	0	0	0	0	0
80	81	0	0	0	0	0	0	0	0
81	82	0	0	0	0	0	0	0	0
82	83	0	1	1	1	0	0	0	0.428571
83	84	0	0	0	0	0	0	0	0
84	85	0	0	0	0	0	0	0	0
85	86	0	0	0	0	0	0	0	0
86	87	0	0	0	0	0	0	0	0
87	88	0	0	0	0	0	0	0	0
88	89	0	0	0	0	0	0	0	0
89	90	0	0	0	0	0	0	0	0
90	91	0	0	0	0	0	0	0	0
91	92	0	0	0	0	0	0	0	0
92	93	0	0	0	0	0	0	0	0
93	94	1	1	1	1	1	1	1	1
94	95	0	0	0	0	0	0	0	0
95	96	0	0	0	0	0	0	0	0
96	97	0	0	0	0	0	0	0	0
97	98	0	0	0	0	1	1	1	0.428571
98	99	1	1	1	1	1	1	1	1
99	100	0	0	0	0	0	0	0	0
100	101	0	0	0	0	0	0	0	0
101	102	0	0	0	0	0	0	0	0
102	103	0	0	0	0	0	0	0	0
103	104	0	0	0	0	0	0	0	0
104	105	0	0	0	0	0	0	0	0
105	106	0	0	0	0	0	0	0	0
106	107	0	0	0	0	0	0	0	0
107	108	0	0	0	0	0	0	0	0
108	109	0	0	0	0	0	0	0	0
109	110	0	0	0	0	1	1	1	0.428571
110	111	0	0	0	0	0	0	0	0
111	112	0	0	0	0	0	0	0	0
112	113	0	0	0	0	0	0	0	0
113	114	0	0	0	0	0	0	0	0
114	115	0	0	0	0	0	0	0	0
115	116	0	0	0	0	0	0	0	0
116	117	0	0	0	0	0	0	0	0
117	118	0	0	0	0	0	0	0	0
118	119	0	0	0	0	0	0	0	0
119	120	0	0	0	0	0	0	0	0
120	121	0	0	0	0	0	0	0	0
121	122	0	0	0	0	0	0	0	0
122	123	0	0	0	0	0	0	0	0
123	124	0	0	0	0	0	0	0	0
124	125	0	0	0	0	0	0	0	0
125	126	0	0	0	0	0	0	0	0
126	127	0	0	0	0	0	0	0	0
127	128	0	0	0	0	0	0	0	0
128	129	0	0	0	0	0	0	0	0
129	130	0	0	0	0	0	0	0	0
130	131	0	0	0	0	0	0	0	0
131	132	0	0	0	0	0	0	0	0
132	133	0	0	0	0	0	0	0	0
133	134	0	0	0	0	0	0	0	0
134	135	0	0	0	0	0	0	0	0
135	136	0	0	0	0	0	0	0	0
136	137	0	0	0	0	1	1	1	0.428571
137	138	1	1	1	1	1	1	1	1
138	139	0	0	0	0	0	0	0	0
139	140	0	1	1	1	1	1	1	0.857143
140	141	0	0	0	0	0	0	0	0
141	142	1	1	1	1	1	1	1	1
142	143	0	0	0	0	0	0	0	0
143	144	0	0	0	0	0	0	0	0
144	145	0	0	0	0	0	0	0	0
145	146	0	0	0	0	0	0	0	0
146	147	0	0	0	0	1	1	1	0.428571
147	148	0	0	0	0	0	0	0	0
148	149	1	1	1	1	0	0	0	0.571429
149	150	0	0	0	0	0	0	0	0
150	151	0	0	0	0	1	1	1	0.428571
151	152	0	0	0	0	0	0	0	0
152	153	1	1	1	1	1	1	1	1
153	154	0	0	0	0	0	0	0	0
154	155	0	0	0	0	0	0	0	0
155	156	0	0	0	0	0	0	0	0
156	157	0	0	0	0	0	0	0	0
157	158	0	0	0	0	1	1	1	0.428571
158	159	1	1	1	1	1	1	1	1
159	160	1	1	1	1	1	1	1	1
160	161	1	1	1	1	1	1	1	1
161	162	1	1	1	1	1	1	1	1
162	163	0	0	0	0	0	0	0	0
163	164	0	0	0	0	0	0	0	0
164	165	0	0	0	0	0	0	0	0
165	166	0	0	0	0	0	0	0	0
166	167	0	0	0	0	0	0	0	0
167	168	0	0	0	0	0	0	0	0
168	169	0	0	0	0	0	0	0	0
169	170	0	0	0	0	0	0	0	0
170	171	1	1	1	1	1	1	1	1
171	172	1	1	1	1	0	1	1	0.857143
172	173	0	0	0	0	1	1	1	0.428571
173	174	1	1	1	1	1	1	1	1
174	175	0	0	0	0	1	1	1	0.428571
175	176	1	1	1	1	1	1	1	1
176	177	0	0	0	0	0	0	0	0
177	178	0	0	0	0	0	0	0	0
178	179	0	0	0	0	1	1	1	0.428571
179	180	0	0	0	0	0	0	0	0
180	181	0	0	0	0	0	0	0	0
181	182	0	0	0	0	0	0	0	0
182	183	0	0	0	0	0	0	0	0
183	184	0	0	0	0	0	0	0	0
184	185	0	0	0	0	0	0	0	0
185	186	0	0	0	0	0	0	0	0
186	187	0	0	0	0	0	0	0	0
187	188	1	1	1	1	0	0	0	0.571429
188	189	0	0	0	0	1	1	1	0.428571
189	190	0	0	0	0	0	0	0	0
190	191	0	0	0	0	0	0	0	0
191	192	0	0	0	0	0	0	0	0
192	193	0	0	0	0	0	0	0	0
193	194	0	0	0	0	0	0	0	0
194	195	0	0	0	0	0	0	0	0
195	196	0	0	0	0	0	0	0	0
196	197	0	0	0	0	0	0	0	0
197	198	1	1	1	1	1	1	1	1
198	199	0	0	0	0	0	0	0	0
199	200	0	0	0	0	0	0	0	0
200	201	0	0	0	0	0	0	0	0
201	202	0	0	0	0	0	0	0	0
202	203	0	0	0	0	0	0	0	0
203	204	1	1	1	1	1	1	1	1
204	205	1	1	1	1	1	1	1	1
205	206	0	0	0	0	1	1	1	0.428571
206	207	0	0	0	0	0	0	0	0
207	208	0	0	0	0	0	0	0	0
208	209	1	1	1	1	0	0	0	0.571429
209	210	0	0	0	0	0	0	0	0
210	211	0	0	0	0	0	0	0	0
211	212	0	0	0	0	0	1	1	0.285714
212	213	1	1	1	1	0	0	0	0.571429
213	214	0	0	0	0	0	0	0	0
214	215	0	0	0	0	0	0	0	0
215	216	0	0	0	0	0	0	0	0
216	217	0	0	0	0	0	0	0	0
217	218	0	0	0	0	0	0	0	0
218	219	0	0	0	0	0	0	0	0
219	220	0	0	0	0	0	0	0	0
220	221	0	0	0	0	0	0	0	0
221	222	0	0	0	0	0	0	0	0
222	223	1	1	1	1	1	1	1	1
223	224	0	0	0	0	0	0	0	0
224	225	0	0	0	1	0	0	0	0.142857
225	226	0	0	0	0	0	0	0	0
226	227	0	0	0	0	0	0	0	0
227	228	0	0	0	0	0	0	0	0
228	229	0	0	0	1	1	1	1	0.571429
229	230	0	0	0	0	0	0	0	0
230	231	0	0	0	0	0	0	0	0
231	232	0	0	0	0	0	0	0	0
232	233	0	0	0	0	0	0	0	0
233	234	0	0	0	0	0	0	0	0
234	235	0	0	0	0	0	0	0	0
235	236	0	0	0	0	0	0	0	0
236	237	0	0	0	0	0	0	0	0
237	238	0	0	0	0	0	0	0	0
238	239	0	0	0	0	0	0	0	0
239	240	0	0	0	0	0	0	0	0
240	241	0	0	0	0	0	0	0	0
241	242	0	0	0	0	1	1	1	0.428571
242	243	0	0	0	0	0	0	0	0
243	244	0	0	0	0	0	0	0	0
244	245	1	0	0	0	0	0	0	0.142857
245	246	0	0	0	0	0	0	0	0
246	247	0	0	0	0	0	0	0	0
247	248	0	0	0	0	0	0	0	0
248	249	0	0	0	0	0	0	0	0
249	250	0	0	0	0	0	0	0	0
250	251	0	0	0	0	0	0	0	0
251	252	0	0	0	0	0	0	0	0
252	253	0	0	0	0	0	0	0	0
253	254	0	0	0	0	0	0	0	0
254	255	0	0	0	0	0	0	0	0
255	256	0	0	0	0	0	0	0	0
256	257	0	0	0	0	0	0	0	0
257	258	1	1	1	1	1	1	1	1
258	259	0	0	0	0	0	0	0	0
259	260	1	1	1	1	1	1	1	1
260	261	0	0	0	0	0	0	0	0
261	262	0	0	0	0	0	0	0	0
262	263	0	0	0	0	0	0	0	0
263	264	0	0	0	0	1	1	1	0.428571
264	265	0	0	0	0	0	0	0	0
265	266	0	0	0	0	0	0	0	0
266	267	0	0	0	0	0	0	0	0
267	268	0	0	0	0	0	0	0	0
268	269	0	0	0	0	0	0	0	0
269	270	0	0	0	0	0	0	0	0
270	271	0	0	0	0	0	0	0	0
271	272	0	0	0	0	0	0	0	0
272	273	0	0	0	0	0	0	0	0
273	274	0	0	0	0	0	0	0	0
274	275	0	0	0	0	0	0	0	0
275	276	1	1	1	1	1	1	1	1
276	277	0	0	0	0	0	0	0	0
277	278	0	0	0	1	1	1	1	0.571429
278	279	0	0	0	0	0	0	0	0
279	280	0	0	0	0	0	0	0	0
280	281	0	0	0	0	0	0	0	0
281	282	0	0	0	0	0	0	0	0
282	283	0	0	0	0	0	0	0	0
283	284	0	0	0	0	0	0	0	0
284	285	0	0	0	0	0	0	0	0
285	286	0	0	0	0	0	0	0	0
286	287	0	0	0	0	0	0	0	0
287	288	0	0	0	0	0	0	0	0
288	289	0	0	0	0	0	0	0	0
289	290	0	0	0	0	0	0	0	0
290	291	1	1	1	1	0	1	1	0.857143
291	292	0	0	0	0	1	1	1	0.428571
292	293	0	0	0	0	0	0	0	0
293	294	1	1	1	1	1	1	1	1
294	295	0	0	0	0	0	0	0	0
295	296	0	0	0	0	0	0	0	0
296	297	0	0	0	0	0	0	0	0
297	298	0	0	0	0	0	0	0	0
298	299	0	0	0	0	0	0	0	0
299	300	0	0	0	0	0	0	0	0
300	301	0	0	0	0	0	0	0	0
301	302	0	0	0	0	0	0	0	0
302	303	0	0	0	0	0	0	0	0
303	304	0	0	0	0	0	0	0	0
304	305	0	0	0	0	0	0	0	0
305	306	0	0	0	0	0	0	0	0
306	307	0	0	0	0	0	0	0	0
307	308	0	0	0	0	0	0	0	0
308	309	0	0	0	0	0	0	0	0
309	310	0	0	0	0	0	0	0	0
310	311	0	0	0	0	0	0	0	0
311	312	0	0	0	0	0	0	0	0
312	313	0	0	0	0	0	0	0	0
313	314	0	0	0	0	0	0	0	0
314	315	0	0	0	0	1	1	1	0.428571
315	316	0	0	0	0	0	0	0	0
316	317	0	0	0	0	0	0	0	0
317	318	0	0	0	0	0	0	0	0
318	319	0	0	0	0	0	0	0	0
319	320	0	0	0	0	0	0	0	0
320	321	0	0	0	0	0	0	0	0
321	322	0	0	0	0	0	0	0	0
322	323	0	0	0	0	1	1	1	0.428571
323	324	0	0	0	0	0	0	0	0
324	325	0	0	0	0	0	0	0	0
325	326	0	0	0	0	0	0	0	0
326	327	0	0	0	0	0	0	0	0
327	328	0	0	0	0	0	0	0	0
328	329	0	0	0	0	0	0	0	0
329	330	0	0	0	0	0	0	0	0
330	331	0	0	0	0	0	0	0	0
331	332	0	0	0	0	0	0	0	0
332	333	0	0	0	0	0	0	0	0
333	334	0	0	0	0	0	0	0	0
334	335	0	0	0	0	0	0	0	0
335	336	0	0	0	0	0	0	0	0
336	337	0	0	0	0	0	0	0	0
337	338	0	0	0	0	0	0	0	0
338	339	0	0	0	0	0	0	0	0
339	340	0	0	0	0	0	0	0	0
340	341	0	0	0	0	0	0	0	0
341	342	0	0	0	0	0	0	0	0
342	343	0	0	0	0	0	0	0	0
343	344	0	0	0	0	0	0	0	0
344	345	0	0	0	0	0	0	0	0
345	346	0	0	0	0	0	0	0	0
346	347	1	1	1	1	1	1	1	1
347	348	0	0	0	0	0	0	0	0
348	349	0	0	0	0	0	0	0	0
349	350	0	0	0	0	0	0	0	0
350	351	0	0	0	0	0	0	0	0
351	352	0	0	0	0	0	0	0	0
352	353	0	0	0	0	0	0	0	0
353	354	0	0	0	0	0	0	0	0
354	355	0	0	0	0	0	0	0	0
355	356	0	0	0	0	0	0	0	0
356	357	0	0	0	0	0	0	0	0
357	358	0	0	0	0	0	0	0	0
358	359	0	0	0	0	0	0	0	0
359	360	0	0	0	0	0	0	0	0
360	361	0	0	0	0	0	0	0	0
361	362	0	0	0	0	0	0	0	0
362	363	1	1	1	1	1	1	1	1
363	364	0	0	0	0	0	0	0	0
364	365	0	0	0	0	0	0	0	0
365	366	0	0	0	0	0	0	0	0
366	367	0	0	0	0	0	0	0	0
367	368	0	0	0	0	0	0	0	0
368	369	0	0	0	0	0	0	0	0
369	370	0	0	0	0	0	0	0	0
370	371	0	0	0	0	0	0	0	0
371	372	0	0	0	1	0	0	0	0.142857
372	373	0	0	0	0	0	0	0	0
373	374	0	0	0	0	0	0	0	0
374	375	0	0	0	0	0	0	0	0
375	376	0	0	0	0	0	0	0	0
376	377	0	0	0	0	0	0	0	0
377	378	0	0	0	0	0	0	0	0
378	379	0	0	0	0	0	0	0	0
379	380	0	0	0	0	0	0	0	0
380	381	0	0	0	0	0	0	0	0
381	382	0	0	0	0	0	0	0	0
382	383	0	0	0	0	0	0	0	0
383	384	0	0	0	0	0	0	0	0
384	385	0	0	0	0	0	0	0	0
385	386	0	0	0	0	0	0	0	0
386	387	0	0	0	0	0	0	0	0
387	388	0	0	0	0	0	0	0	0
388	389	0	0	0	0	0	0	0	0
389	390	0	0	0	0	0	0	0	0
390	391	0	0	0	0	1	1	1	0.428571
391	392	0	0	0	0	0	0	0	0
392	393	0	0	0	0	0	0	0	0
393	394	0	0	0	0	0	0	0	0
394	395	0	0	0	0	0	0	0	0
395	396	0	0	0	0	0	0	0	0
396	397	0	0	0	0	0	0	0	0
397	398	0	0	0	0	0	0	0	0
398	399	0	0	0	0	0	0	0	0
399	400	0	0	0	0	1	1	1	0.428571
400	401	0	0	0	0	0	0	0	0
401	402	0	0	0	0	0	0	0	0
402	403	0	0	0	0	0	0	0	0
403	404	0	0	0	0	0	0	0	0
404	405	0	0	0	0	0	0	0	0
405	406	0	0	0	0	0	0	0	0
406	407	0	0	0	0	0	0	0	0
407	408	0	0	0	0	0	0	0	0
408	409	0	0	0	0	0	0	0	0
409	410	0	0	0	0	0	0	0	0
410	411	0	0	0	0	0	0	0	0
411	412	0	0	0	0	0	0	0	0
412	413	0	0	0	0	0	0	0	0
413	414	0	0	0	0	0	0	0	0
414	415	0	0	0	0	0	0	0	0
415	416	0	0	0	0	0	0	0	0
416	417	0	0	0	0	0	0	0	0
417	418	0	0	0	0	0	0	0	0
418	419	0	0	0	0	0	0	0	0
419	420	0	0	0	0	0	0	0	0
420	421	0	0	0	0	0	0	0	0
421	422	0	0	0	0	0	0	0	0
422	423	0	0	0	0	0	0	0	0
423	424	0	0	0	0	0	0	0	0
424	425	0	0	0	0	0	0	0	0
425	426	0	0	0	0	0	0	0	0
426	427	0	0	0	0	0	0	0	0
427	428	0	0	0	0	0	0	0	0
428	429	0	0	0	0	0	0	0	0
429	430	0	0	0	0	0	0	0	0
430	431	0	0	0	0	0	0	0	0
431	432	0	0	0	0	0	0	0	0
432	433	0	0	0	0	0	0	0	0
433	434	0	0	0	0	0	0	0	0
434	435	0	0	0	0	0	0	0	0
435	436	0	0	0	0	0	0	0	0
436	437	0	0	0	0	0	0	0	0
437	438	0	0	0	0	0	0	0	0
438	439	0	0	0	0	0	0	0	0
439	440	0	0	0	0	0	0	0	0
440	441	0	0	0	0	0	0	0	0
441	442	0	0	0	0	0	0	0	0
442	443	0	0	0	0	0	0	0	0
443	444	0	0	0	0	0	0	0	0
444	445	0	0	0	0	0	0	0	0
445	446	0	0	0	0	0	0	0	0
446	447	0	0	0	0	0	0	0	0
447	448	0	0	0	0	0	0	0	0
448	449	0	0	0	0	0	0	0	0
449	450	0	0	0	0	0	0	0	0
450	451	0	0	0	0	0	0	0	0
451	452	0	0	0	0	0	0	0	0
452	453	0	0	0	0	0	0	0	0
453	454	0	0	0	0	0	0	0	0
454	455	0	0	0	0	0	0	0	0
455	456	0	0	0	0	0	0	0	0
456	457	0	0	0	0	0	0	0	0
457	458	0	0	0	0	0	0	0	0
458	459	0	0	0	0	0	0	0	0
459	460	0	0	0	0	0	0	0	0
460	461	0	0	0	0	0	0	0	0
461	462	0	0	0	0	0	0	0	0
462	463	0	0	0	0	0	0	0	0
463	464	0	0	0	0	0	0	0	0
464	465	0	0	0	0	0	0	0	0
465	466	0	0	0	0	1	1	1	0.428571
466	467	0	0	0	0	0	0	0	0
467	468	0	0	0	0	0	0	0	0
468	469	0	0	0	0	1	1	1	0.428571
469	470	0	0	0	0	0	0	0	0
470	471	0	0	0	0	0	0	0	0
471	472	0	0	0	0	0	0	0	0
472	473	0	0	0	0	0	0	0	0
473	474	0	0	0	0	0	0	0	0
474	475	0	0	0	0	0	0	0	0
475	476	0	0	0	0	0	0	0	0
476	477	1	1	1	1	1	1	1	1
477	478	0	0	0	0	0	0	0	0
478	479	0	0	0	0	0	0	0	0
479	480	0	0	0	0	0	0	0	0
480	481	0	0	0	0	0	0	0	0
481	482	0	0	0	0	0	0	0	0
482	483	0	0	0	0	0	0	0	0
483	484	0	0	0	0	0	0	0	0
484	485	0	0	0	0	0	0	0	0
485	486	0	0	0	0	0	0	0	0
486	487	0	0	0	0	0	0	0	0
487	488	0	0	0	0	0	0	0	0
488	489	0	0	0	0	0	0	0	0
489	490	0	0	0	0	0	0	0	0
490	491	0	0	0	0	0	0	0	0
491	492	0	0	0	0	0	0	0	0
492	493	0	0	0	0	0	0	0	0
493	494	0	0	0	0	0	0	0	0
494	495	1	1	1	1	1	1	1	1
495	496	0	0	0	0	0	0	0	0
496	497	0	0	0	0	0	0	0	0
497	498	0	0	0	0	0	0	0	0
498	499	0	0	0	0	0	0	0	0
499	500	0	0	0	0	0	0	0	0
500	501	0	0	0	0	0	0	0	0
501	502	0	0	0	0	0	0	0	0
502	503	0	0	0	0	0	0	0	0
503	504	0	0	0	0	0	0	0	0
504	505	0	0	0	0	0	0	0	0
505	506	0	0	0	0	0	0	0	0
506	507	0	0	0	0	0	0	0	0
507	508	0	0	0	0	0	0	0	0
508	509	0	0	0	0	0	0	0	0
509	510	0	0	0	0	0	0	0	0
510	511	0	0	0	0	0	0	0	0
511	512	0	0	0	0	0	0	0	0
512	513	0	0	0	0	0	0	0	0
513	514	0	0	0	0	0	0	0	0
514	515	0	0	0	0	0	0	0	0
515	516	0	0	0	0	0	0	0	0
516	517	0	0	0	0	0	0	0	0
517	518	0	0	0	0	0	0	0	0
518	519	0	0	0	0	0	0	0	0
519	520	0	0	0	0	0	0	0	0
520	521	0	0	0	0	0	0	0	0
521	522	0	0	0	0	0	0	0	0
522	523	0	0	0	0	0	0	0	0
523	524	0	0	0	0	0	0	0	0
524	525	0	0	0	0	0	0	0	0
525	526	0	0	0	0	0	0	0	0
526	527	0	0	0	0	0	0	0	0
527	528	0	0	0	0	0	0	0	0
528	529	0	0	0	0	0	0	0	0
529	530	0	0	0	0	0	0	0	0
530	531	0	0	0	0	0	0	0	0
531	532	0	0	0	0	0	0	0	0
532	533	0	0	0	0	0	0	0	0
533	534	0	0	0	0	0	0	0	0
534	535	0	0	0	0	0	0	0	0
535	536	0	0	0	0	0	0	0	0
536	537	0	0	0	0	0	0	0	0
537	538	0	0	0	0	0	0	0	0
538	539	0	0	0	0	0	0	0	0
539	540	0	0	0	0	0	0	0	0
540	541	0	0	0	0	0	0	0	0
541	542	0	0	0	0	0	0	0	0
542	543	0	0	0	0	0	0	0	0
543	544	0	0	0	0	0	0	0	0
544	545	0	0	0	0	0	0	0	0
545	546	0	0	0	0	0	0	0	0
546	547	0	0	0	0	0	0	0	0
547	548	0	0	0	0	0	0	0	0
548	549	0	0	0	0	0	0	0	0
549	550	0	0	0	0	0	0	0	0
550	551	0	0	0	0	0	0	0	0
551	552	0	0	0	0	0	0	0	0
552	553	0	0	0	0	0	0	0	0
553	554	0	0	0	0	0	0	0	0
554	555	0	0	0	0	0	0	0	0
555	556	0	0	0	0	0	0	0	0
556	557	1	1	1	1	1	1	1	1
557	558	0	0	0	0	0	0	0	0
558	559	0	0	0	0	0	0	0	0
559	560	0	0	0	0	0	0	0	0
560	561	0	0	0	0	0	0	0	0
561	562	0	0	0	0	0	0	0	0
562	563	0	0	0	0	0	0	0	0
563	564	0	0	0	0	0	0	0	0
564	565	0	0	0	0	0	0	0	0
565	566	0	0	0	0	0	0	0	0

## Sheet: 142_1974-2015_shifts_all
	POS	2011	2012	2013	2015	1974	1975	1976	2002	2003	2004	2014	SHIFT_PERC
0	1	0	0	0	0	0	0	0	0	0	0	0	0
1	2	0	0	0	0	0	0	0	0	0	0	0	0
2	3	0	0	0	0	0	0	0	0	0	0	0	0
3	4	0	0	0	0	0	0	0	0	0	0	0	0
4	5	0	0	0	0	0	0	0	0	0	0	0	0
5	6	0	0	0	0	0	0	0	0	0	0	0	0
6	7	0	0	0	0	0	0	0	0	0	0	0	0
7	8	0	0	0	0	0	0	0	0	0	0	0	0
8	9	0	0	0	0	0	0	0	0	0	0	0	0
9	10	0	0	0	0	0	0	0	0	0	0	0	0
10	11	1	1	1	1	0	0	0	1	1	1	1	0.727273
11	12	0	0	0	0	0	0	0	0	0	0	0	0
12	13	0	0	0	0	0	0	0	0	0	0	0	0
13	14	1	1	1	1	1	1	1	1	1	1	1	1
14	15	1	1	1	1	0	1	1	1	1	1	1	0.909091
15	16	1	1	1	1	0	1	1	1	1	1	1	0.909091
16	17	0	0	0	0	0	0	0	0	0	0	0	0
17	18	1	1	1	1	0	0	0	1	1	1	1	0.727273
18	19	0	0	0	1	0	0	0	0	0	0	1	0.181818
19	20	0	0	0	0	0	0	0	0	0	0	0	0
20	21	0	0	0	0	0	0	0	0	0	0	0	0
21	22	0	0	0	0	0	0	0	0	0	0	0	0
22	23	0	0	0	0	0	0	0	0	0	0	0	0
23	24	0	0	0	0	0	0	0	0	0	0	0	0
24	25	0	0	0	0	0	0	0	0	0	0	0	0
25	26	0	0	0	0	0	0	0	0	0	0	0	0
26	27	0	0	0	0	0	0	0	0	0	0	0	0
27	28	0	0	0	0	0	0	0	0	0	0	0	0
28	29	0	0	0	0	0	0	0	0	0	0	0	0
29	30	0	0	0	0	0	0	0	0	0	0	0	0
30	31	0	0	0	0	0	0	0	0	0	0	0	0
31	32	0	0	0	0	0	0	0	0	0	0	0	0
32	33	0	0	0	0	0	0	0	0	0	0	0	0
33	34	0	0	0	0	0	0	0	0	0	0	0	0
34	35	0	0	0	0	0	0	0	0	0	0	0	0
35	36	0	0	0	0	0	0	0	0	0	0	0	0
36	37	0	0	0	0	0	0	0	0	0	0	0	0
37	38	0	0	0	0	0	0	0	0	0	0	0	0
38	39	0	0	0	0	0	0	0	0	0	0	0	0
39	40	0	0	0	0	0	0	0	0	0	0	0	0
40	41	1	1	1	1	0	0	0	0	1	1	1	0.636364
41	42	0	0	0	0	0	0	0	0	0	0	0	0
42	43	0	0	0	0	0	0	0	0	0	0	0	0
43	44	0	0	0	0	0	0	0	0	0	0	0	0
44	45	0	0	0	0	0	0	0	0	0	0	0	0
45	46	0	0	0	0	0	0	0	0	0	0	0	0
46	47	1	1	1	1	1	1	1	1	1	1	1	1
47	48	0	0	0	0	0	0	0	0	0	0	0	0
48	49	0	0	1	1	0	0	0	0	0	0	1	0.272727
49	50	0	0	0	0	0	0	0	0	0	0	0	0
50	51	0	0	0	0	0	0	0	0	0	0	0	0
51	52	0	0	0	0	0	0	0	0	0	0	0	0
52	53	0	0	0	0	0	0	0	0	0	0	0	0
53	54	0	0	0	0	0	0	0	0	0	0	0	0
54	55	0	0	0	0	0	0	0	0	0	0	0	0
55	56	0	0	0	0	0	0	0	0	0	0	0	0
56	57	0	0	0	0	0	0	0	0	0	0	0	0
57	58	0	0	0	0	0	0	0	0	0	0	0	0
58	59	0	0	0	0	0	0	0	0	0	0	0	0
59	60	0	0	0	0	0	0	0	0	0	0	0	0
60	61	0	0	1	1	0	0	0	0	0	0	1	0.272727
61	62	0	0	0	0	0	0	0	0	0	0	0	0
62	63	0	0	0	0	0	0	0	0	0	0	0	0
63	64	0	0	1	1	0	0	0	0	0	0	1	0.272727
64	65	0	0	0	0	0	0	0	0	0	0	0	0
65	66	1	1	1	1	0	0	0	1	1	1	1	0.727273
66	67	0	0	0	0	0	0	0	0	0	0	0	0
67	68	0	0	0	0	0	0	0	0	0	0	0	0
68	69	1	1	1	1	0	0	1	1	1	1	1	0.818182
69	70	1	1	1	1	0	0	0	1	1	1	1	0.727273
70	71	0	0	0	0	0	0	0	0	0	0	0	0
71	72	0	0	0	0	0	0	0	0	0	0	0	0
72	73	1	1	1	1	0	0	0	1	1	1	1	0.727273
73	74	0	0	0	0	0	0	0	0	0	0	0	0
74	75	0	0	0	0	0	0	0	0	0	0	0	0
75	76	0	0	0	0	0	0	0	0	0	0	0	0
76	77	0	0	0	0	0	0	0	0	0	0	0	0
77	78	1	1	1	1	0	0	0	1	1	1	1	0.727273
78	79	1	1	1	1	1	1	1	1	1	1	1	1
79	80	0	0	0	0	0	0	0	0	0	0	0	0
80	81	0	0	0	0	0	0	0	0	0	0	0	0
81	82	0	0	0	0	0	0	0	0	0	0	0	0
82	83	0	0	0	0	0	0	0	0	0	0	0	0
83	84	0	0	0	0	0	0	0	0	0	0	0	0
84	85	0	0	0	0	0	0	0	0	0	0	0	0
85	86	0	0	0	0	0	0	0	0	0	0	0	0
86	87	0	0	0	0	0	0	0	0	0	0	0	0
87	88	0	0	0	0	0	0	0	0	0	0	0	0
88	89	0	0	0	0	0	0	0	0	0	0	0	0
89	90	0	0	0	0	0	0	0	0	0	0	0	0
90	91	1	1	1	1	0	0	0	0	1	1	1	0.636364
91	92	0	0	0	0	0	0	0	0	0	0	0	0
92	93	0	0	0	0	0	0	0	0	0	0	0	0
93	94	1	1	1	1	1	1	1	1	1	1	1	1
94	95	0	0	0	0	0	0	0	0	0	0	0	0
95	96	0	0	0	0	0	0	0	0	0	0	0	0
96	97	0	0	0	0	0	0	0	0	0	0	0	0
97	98	1	1	1	1	0	0	0	1	1	1	1	0.727273
98	99	1	1	1	1	1	1	1	1	1	1	1	1
99	100	0	0	0	0	0	0	0	0	0	0	0	0
100	101	0	0	0	0	0	0	0	0	0	0	0	0
101	102	0	0	0	0	0	0	0	0	0	0	0	0
102	103	0	0	0	0	0	0	0	0	0	0	0	0
103	104	0	0	0	0	0	0	0	0	0	0	0	0
104	105	0	0	0	0	0	0	0	0	0	0	0	0
105	106	0	0	0	0	0	0	0	0	0	0	0	0
106	107	0	0	0	0	0	0	0	0	0	0	0	0
107	108	0	0	0	0	0	0	0	0	0	0	0	0
108	109	0	0	0	0	0	0	0	0	0	0	0	0
109	110	1	1	1	1	0	0	0	1	1	1	1	0.727273
110	111	0	0	0	0	0	0	0	0	0	0	0	0
111	112	0	0	0	0	0	0	0	0	0	0	0	0
112	113	0	0	0	0	0	0	0	0	0	0	0	0
113	114	0	0	0	0	0	0	0	0	0	0	0	0
114	115	0	0	0	0	0	0	0	0	0	0	0	0
115	116	0	0	0	0	0	0	0	0	0	0	0	0
116	117	0	0	0	0	0	0	0	0	0	0	0	0
117	118	0	0	0	0	0	0	0	0	0	0	0	0
118	119	0	0	0	0	0	0	0	0	0	0	0	0
119	120	0	0	0	0	0	0	0	0	0	0	0	0
120	121	0	0	0	0	0	0	0	0	0	0	0	0
121	122	0	0	0	0	0	0	0	1	0	0	0	0.0909091
122	123	0	0	0	0	0	0	0	0	0	0	0	0
123	124	0	0	0	0	0	0	0	0	0	0	0	0
124	125	0	0	0	0	0	0	0	0	0	0	0	0
125	126	0	0	0	0	0	0	0	0	0	0	0	0
126	127	0	0	0	0	0	0	0	0	0	0	0	0
127	128	0	0	0	0	0	0	0	0	0	0	0	0
128	129	0	0	0	0	0	0	0	0	0	0	0	0
129	130	0	0	0	0	0	0	0	0	0	0	0	0
130	131	0	0	0	0	0	0	0	0	0	0	0	0
131	132	0	0	0	0	0	0	0	0	0	0	0	0
132	133	0	0	0	0	0	0	0	0	0	0	0	0
133	134	0	0	0	0	0	0	0	0	0	0	0	0
134	135	0	0	0	0	0	0	0	0	0	0	0	0
135	136	0	0	0	0	0	0	0	0	0	0	0	0
136	137	1	1	1	1	0	0	0	1	1	1	1	0.727273
137	138	1	1	1	1	1	1	1	1	1	1	1	1
138	139	0	0	0	0	0	0	0	0	0	0	0	0
139	140	1	1	1	1	0	0	0	1	1	1	1	0.727273
140	141	0	0	0	0	0	0	0	0	0	0	0	0
141	142	1	1	1	1	1	1	1	1	1	1	1	1
142	143	0	0	0	0	0	0	0	0	0	0	0	0
143	144	0	0	0	0	0	0	0	0	0	0	0	0
144	145	0	0	0	0	0	0	0	0	0	0	0	0
145	146	0	0	0	0	0	0	0	0	0	0	0	0
146	147	0	0	0	0	0	0	0	1	0	0	0	0.0909091
147	148	0	0	0	0	0	0	0	0	0	0	0	0
148	149	0	0	0	0	0	0	0	0	0	0	0	0
149	150	0	0	0	0	0	0	0	0	0	0	0	0
150	151	1	1	1	1	0	0	0	1	1	1	1	0.727273
151	152	0	0	0	0	0	0	0	0	0	0	0	0
152	153	1	1	1	1	0	0	1	1	1	1	1	0.818182
153	154	0	0	0	0	0	0	0	0	0	0	0	0
154	155	0	0	0	0	0	0	0	0	0	0	0	0
155	156	1	1	1	1	0	0	0	0	0	0	1	0.454545
156	157	0	0	0	0	0	0	0	0	0	0	0	0
157	158	1	1	1	1	0	0	0	1	1	1	1	0.727273
158	159	1	1	1	1	0	0	0	1	1	1	1	0.727273
159	160	1	1	1	1	1	1	1	1	1	1	1	1
160	161	1	0	0	0	0	0	1	1	1	1	0	0.454545
161	162	1	1	1	1	0	0	0	1	1	1	1	0.727273
162	163	0	0	0	0	0	0	0	0	0	0	0	0
163	164	0	0	0	0	0	0	0	0	0	0	0	0
164	165	0	0	0	0	0	0	0	0	0	0	0	0
165	166	0	0	0	0	0	0	0	0	0	0	0	0
166	167	0	0	0	0	0	0	0	0	0	0	0	0
167	168	0	0	0	0	0	0	0	0	0	0	0	0
168	169	0	0	0	0	0	0	0	0	0	0	0	0
169	170	0	0	0	0	0	0	0	0	0	0	0	0
170	171	0	0	0	0	1	1	1	1	0	0	0	0.363636
171	172	1	1	1	1	0	0	0	1	1	1	1	0.727273
172	173	1	1	1	1	0	0	0	1	1	1	1	0.727273
173	174	1	1	1	1	0	0	0	1	1	1	1	0.727273
174	175	1	1	1	1	0	0	0	1	1	1	1	0.727273
175	176	1	1	1	0	0	0	0	1	1	1	0	0.545455
176	177	0	0	0	0	0	0	0	0	0	0	0	0
177	178	0	0	0	0	0	0	0	0	0	0	0	0
178	179	1	1	1	1	0	0	0	1	1	1	1	0.727273
179	180	0	0	0	0	0	1	1	0	0	0	0	0.181818
180	181	0	0	0	0	0	0	0	0	0	0	0	0
181	182	0	0	0	0	0	0	0	0	0	0	0	0
182	183	0	0	0	0	0	0	0	0	0	0	0	0
183	184	0	0	0	0	0	0	0	0	0	0	0	0
184	185	0	0	0	0	0	0	0	0	0	0	0	0
185	186	0	0	0	0	0	0	0	0	0	0	0	0
186	187	0	0	0	0	0	0	0	0	0	0	0	0
187	188	1	1	1	1	0	0	0	1	1	1	1	0.727273
188	189	1	1	1	1	0	0	0	1	1	1	1	0.727273
189	190	0	0	0	0	0	1	1	0	0	0	0	0.181818
190	191	0	0	0	0	0	0	0	0	0	0	0	0
191	192	0	0	0	0	0	0	0	0	0	0	0	0
192	193	0	0	0	0	0	0	0	0	0	0	0	0
193	194	0	0	0	0	0	0	0	0	0	0	0	0
194	195	0	0	0	0	0	0	0	0	0	0	0	0
195	196	0	0	0	0	0	0	0	0	0	0	0	0
196	197	0	0	0	0	0	0	0	0	0	0	0	0
197	198	1	1	1	1	1	1	1	1	1	1	1	1
198	199	0	0	0	0	0	0	0	0	0	0	0	0
199	200	0	0	0	0	0	0	0	0	0	0	0	0
200	201	0	0	0	0	0	0	0	0	0	0	0	0
201	202	1	1	1	1	0	0	0	1	1	1	1	0.727273
202	203	0	0	0	0	0	0	0	0	0	0	0	0
203	204	1	1	1	1	1	1	1	1	1	1	1	1
204	205	1	1	1	1	0	1	1	1	1	1	1	0.909091
205	206	1	1	1	1	0	0	0	1	1	1	1	0.727273
206	207	0	0	0	0	0	0	0	0	0	0	0	0
207	208	1	1	1	1	0	0	0	1	1	1	1	0.727273
208	209	1	1	1	1	1	1	1	0	0	0	1	0.727273
209	210	0	0	0	0	0	0	0	0	0	0	0	0
210	211	0	0	0	0	0	0	0	0	0	0	0	0
211	212	1	1	1	1	0	0	0	1	1	1	1	0.727273
212	213	0	0	0	0	0	0	0	0	0	0	0	0
213	214	0	1	1	1	0	0	0	0	0	0	1	0.363636
214	215	0	0	0	0	0	0	0	0	0	0	0	0
215	216	0	0	0	0	0	0	0	0	0	0	0	0
216	217	0	0	0	0	0	1	1	0	0	0	0	0.181818
217	218	1	1	1	1	0	0	0	0	1	1	1	0.636364
218	219	0	0	0	0	0	0	0	0	0	0	0	0
219	220	0	0	0	0	0	0	0	0	0	0	0	0
220	221	0	0	0	0	0	0	0	0	0	0	0	0
221	222	0	0	0	0	0	0	0	0	0	0	0	0
222	223	1	1	1	1	1	1	1	1	1	1	1	1
223	224	0	0	0	0	0	0	0	0	0	0	0	0
224	225	0	0	0	0	0	0	0	0	0	0	0	0
225	226	0	0	0	0	0	0	0	0	0	0	0	0
226	227	0	0	0	0	0	0	0	0	0	0	0	0
227	228	1	1	1	1	0	0	0	0	0	0	1	0.454545
228	229	1	1	1	1	0	0	1	1	1	1	1	0.818182
229	230	0	0	0	0	0	0	0	0	0	0	0	0
230	231	0	0	0	0	0	0	0	0	0	0	0	0
231	232	0	0	0	0	0	0	0	0	0	0	0	0
232	233	0	0	0	0	0	1	1	0	0	0	0	0.181818
233	234	0	0	0	0	0	0	0	0	0	0	0	0
234	235	0	0	0	0	0	0	0	0	0	0	0	0
235	236	0	0	0	0	0	0	0	0	0	0	0	0
236	237	0	0	0	0	0	0	0	0	0	0	0	0
237	238	1	1	1	1	0	0	0	0	1	1	1	0.636364
238	239	0	1	1	1	0	0	0	0	0	0	1	0.363636
239	240	0	0	0	0	0	0	0	0	0	0	0	0
240	241	1	1	1	1	0	0	0	0	1	1	1	0.636364
241	242	1	1	1	1	0	0	0	1	1	1	1	0.727273
242	243	1	1	1	1	0	0	0	0	0	1	1	0.545455
243	244	0	0	0	0	0	0	0	0	0	0	0	0
244	245	0	0	0	0	0	0	0	0	0	0	0	0
245	246	0	0	0	0	0	0	1	0	0	0	0	0.0909091
246	247	0	0	0	0	0	0	0	0	0	0	0	0
247	248	0	0	0	0	0	0	0	0	0	0	0	0
248	249	0	0	0	0	0	0	0	0	0	0	0	0
249	250	0	0	0	0	0	0	0	0	0	0	0	0
250	251	0	0	0	0	0	0	0	0	0	0	0	0
251	252	0	0	0	0	0	0	0	0	0	0	0	0
252	253	0	0	0	0	0	0	0	0	0	0	0	0
253	254	0	0	0	0	0	0	0	0	0	0	0	0
254	255	0	0	0	0	0	0	0	0	0	0	0	0
255	256	0	0	0	0	0	0	0	0	0	0	0	0
256	257	0	0	0	0	0	0	0	0	0	0	0	0
257	258	1	1	1	1	1	1	1	1	1	1	1	1
258	259	0	0	0	0	0	0	0	0	0	0	0	0
259	260	1	1	1	1	0	0	0	1	1	1	1	0.727273
260	261	0	0	0	0	0	0	0	0	0	0	0	0
261	262	0	0	0	0	0	0	0	0	0	0	0	0
262	263	0	0	0	0	0	0	0	0	0	0	0	0
263	264	1	1	1	1	0	0	0	1	1	1	1	0.727273
264	265	0	0	0	0	0	0	0	0	0	0	0	0
265	266	0	0	0	0	0	0	0	0	0	0	0	0
266	267	0	0	0	0	0	0	0	0	0	0	0	0
267	268	0	0	0	0	0	0	0	0	0	0	0	0
268	269	0	0	0	0	0	0	0	0	0	0	0	0
269	270	0	0	0	0	0	0	0	0	0	0	0	0
270	271	0	0	0	0	0	0	0	0	0	0	0	0
271	272	0	0	0	0	0	0	0	0	0	0	0	0
272	273	0	0	0	0	0	0	0	0	0	0	0	0
273	274	0	0	0	0	0	0	0	0	0	0	0	0
274	275	0	0	0	0	0	0	0	0	0	0	0	0
275	276	1	1	1	1	0	0	0	1	1	1	1	0.727273
276	277	0	0	0	0	0	0	0	0	0	0	0	0
277	278	1	1	1	1	0	0	0	1	1	1	1	0.727273
278	279	0	0	0	0	0	0	0	0	0	0	0	0
279	280	0	0	0	0	0	0	0	0	0	0	0	0
280	281	0	0	0	0	0	0	0	0	0	0	0	0
281	282	0	0	0	0	0	0	0	0	0	0	0	0
282	283	0	0	0	0	0	0	0	0	0	0	0	0
283	284	0	0	0	0	0	0	0	0	0	0	0	0
284	285	0	0	0	0	0	0	0	0	0	0	0	0
285	286	0	0	0	0	0	0	0	0	0	0	0	0
286	287	0	0	0	0	0	0	0	0	0	0	0	0
287	288	0	0	0	0	0	0	0	0	0	0	0	0
288	289	0	0	0	0	0	0	0	0	0	0	0	0
289	290	0	0	0	0	0	0	0	0	0	0	0	0
290	291	1	1	1	1	1	1	1	1	1	1	1	1
291	292	1	1	1	1	0	0	0	1	1	1	1	0.727273
292	293	0	0	0	0	0	0	0	0	0	0	0	0
293	294	1	1	1	1	0	1	1	1	1	1	1	0.909091
294	295	0	0	0	0	0	0	0	0	0	0	0	0
295	296	0	0	0	0	0	0	0	0	0	0	0	0
296	297	0	0	0	0	0	0	0	0	0	0	0	0
297	298	0	0	0	0	0	0	0	0	0	0	0	0
298	299	0	0	0	0	0	0	0	0	0	0	0	0
299	300	0	0	0	0	0	0	0	0	0	0	0	0
300	301	0	0	0	0	0	0	0	0	0	0	0	0
301	302	0	0	0	0	0	0	0	0	0	0	0	0
302	303	0	0	0	0	0	0	0	0	0	0	0	0
303	304	0	0	0	0	0	0	0	0	0	0	0	0
304	305	0	0	0	0	0	0	0	0	0	0	0	0
305	306	0	0	0	0	0	0	0	0	0	0	0	0
306	307	0	0	0	0	0	0	0	0	0	0	0	0
307	308	0	0	0	0	0	0	0	0	0	0	0	0
308	309	0	0	0	0	0	0	0	0	0	0	0	0
309	310	0	0	0	0	0	0	0	0	0	0	0	0
310	311	0	0	0	0	0	0	0	0	0	0	0	0
311	312	0	0	0	0	0	0	0	0	0	0	0	0
312	313	0	0	0	0	0	0	0	0	0	0	0	0
313	314	0	0	0	0	0	0	0	0	0	0	0	0
314	315	1	1	1	1	0	0	0	1	1	1	1	0.727273
315	316	0	0	0	0	0	0	0	0	0	0	0	0
316	317	0	0	0	0	0	0	0	0	0	0	0	0
317	318	0	0	0	0	0	0	0	0	0	0	0	0
318	319	0	0	0	0	0	0	0	0	0	0	0	0
319	320	0	0	0	0	0	0	0	0	0	0	0	0
320	321	0	0	0	0	0	0	0	0	0	0	0	0
321	322	0	0	0	0	0	0	0	0	0	0	0	0
322	323	1	1	1	1	0	0	0	1	1	1	1	0.727273
323	324	0	0	0	0	0	0	0	0	0	0	0	0
324	325	0	0	0	0	0	0	0	0	0	0	0	0
325	326	0	0	0	0	0	0	0	0	0	0	0	0
326	327	0	0	0	1	0	0	0	0	0	0	1	0.181818
327	328	0	1	1	1	0	0	0	0	0	0	1	0.363636
328	329	0	0	0	0	0	0	0	0	0	0	0	0
329	330	0	0	0	0	0	0	0	0	0	0	0	0
330	331	0	0	0	0	0	0	0	0	0	0	0	0
331	332	0	0	0	0	0	0	0	0	0	0	0	0
332	333	0	0	0	0	0	0	0	0	0	0	0	0
333	334	0	0	0	0	0	0	0	0	0	0	0	0
334	335	0	0	0	0	0	0	0	0	0	0	0	0
335	336	0	0	0	0	0	0	0	0	0	0	0	0
336	337	0	0	0	0	0	0	0	0	0	0	0	0
337	338	0	0	0	0	0	0	0	0	0	0	0	0
338	339	0	0	0	0	0	0	0	0	0	0	0	0
339	340	0	0	0	0	0	0	0	0	0	0	0	0
340	341	0	0	0	0	0	0	0	0	0	0	0	0
341	342	0	0	0	0	0	0	0	0	0	0	0	0
342	343	0	0	0	0	0	0	0	0	0	0	0	0
343	344	0	0	0	0	0	0	0	0	0	0	0	0
344	345	0	0	0	0	0	0	0	0	0	0	0	0
345	346	0	0	0	0	0	0	0	0	0	0	0	0
346	347	1	1	1	1	1	1	1	1	1	1	1	1
347	348	0	0	0	0	0	0	0	0	0	0	0	0
348	349	0	0	0	0	0	0	0	0	0	0	0	0
349	350	0	0	0	0	0	0	0	0	0	0	0	0
350	351	0	0	0	0	0	0	0	0	0	0	0	0
351	352	0	0	0	0	0	0	0	0	0	0	0	0
352	353	0	0	0	0	0	0	0	0	0	0	0	0
353	354	0	0	0	0	0	0	0	0	0	0	0	0
354	355	0	0	0	0	0	0	0	0	0	0	0	0
355	356	0	0	0	0	0	0	0	0	0	0	0	0
356	357	0	0	0	0	0	0	0	0	0	0	0	0
357	358	0	0	0	0	0	0	0	0	0	0	0	0
358	359	0	0	0	0	0	0	0	0	0	0	0	0
359	360	0	0	0	0	0	0	0	0	0	0	0	0
360	361	0	0	0	0	0	0	0	0	0	0	0	0
361	362	0	0	0	0	0	0	0	0	0	0	0	0
362	363	1	1	1	1	0	0	0	1	1	1	1	0.727273
363	364	0	0	0	0	0	0	0	0	0	0	0	0
364	365	0	0	0	0	0	0	0	0	0	0	0	0
365	366	0	0	0	0	0	0	0	0	0	0	0	0
366	367	0	0	0	0	0	0	0	0	0	0	0	0
367	368	0	0	0	0	0	0	0	0	0	0	0	0
368	369	0	0	0	0	0	0	0	0	0	0	0	0
369	370	0	0	0	0	0	0	0	0	0	0	0	0
370	371	0	0	0	0	0	0	0	0	0	0	0	0
371	372	0	0	0	0	0	0	0	0	0	0	0	0
372	373	0	0	0	0	0	0	0	0	0	0	0	0
373	374	0	0	0	0	0	0	0	0	0	0	0	0
374	375	0	0	0	0	0	0	0	0	0	0	0	0
375	376	0	0	0	0	0	0	0	0	0	0	0	0
376	377	1	1	1	1	0	0	0	0	0	0	1	0.454545
377	378	0	0	0	0	0	0	0	0	0	0	0	0
378	379	0	0	0	0	0	0	0	0	0	0	0	0
379	380	0	0	0	0	0	0	0	0	0	0	0	0
380	381	0	0	0	0	0	0	0	0	0	0	0	0
381	382	0	0	0	0	0	0	0	0	0	0	0	0
382	383	0	0	0	0	0	0	0	0	0	0	0	0
383	384	0	0	0	0	0	0	0	0	0	0	0	0
384	385	0	0	0	0	0	0	0	0	0	0	0	0
385	386	0	0	0	0	0	0	0	0	0	0	0	0
386	387	0	0	0	0	0	0	0	0	0	0	0	0
387	388	0	0	0	0	0	0	0	0	0	0	0	0
388	389	0	0	0	0	0	0	0	0	0	0	0	0
389	390	0	0	0	0	0	0	0	0	0	0	0	0
390	391	0	0	0	0	0	0	0	1	1	1	0	0.272727
391	392	0	0	0	0	0	0	0	0	0	0	0	0
392	393	0	0	0	0	0	0	0	0	0	0	0	0
393	394	0	0	0	0	0	0	0	0	0	0	0	0
394	395	0	0	0	0	0	0	0	0	0	0	0	0
395	396	0	0	0	0	0	0	0	0	0	0	0	0
396	397	0	0	0	0	0	0	0	0	0	0	0	0
397	398	0	0	0	0	0	0	0	0	0	0	0	0
398	399	0	0	0	0	0	0	0	0	0	0	0	0
399	400	1	1	1	1	0	0	0	1	1	1	1	0.727273
400	401	0	0	0	0	0	0	0	0	0	0	0	0
401	402	1	1	1	1	0	0	0	0	1	1	1	0.636364
402	403	0	0	0	0	0	0	0	0	0	0	0	0
403	404	0	0	0	0	0	0	0	0	0	0	0	0
404	405	0	0	0	0	0	0	0	0	0	0	0	0
405	406	0	0	0	0	0	0	0	0	0	0	0	0
406	407	0	0	0	0	0	0	0	0	0	0	0	0
407	408	0	0	0	0	0	0	0	0	0	0	0	0
408	409	0	0	0	0	0	0	0	0	0	0	0	0
409	410	0	0	0	0	0	0	0	0	0	0	0	0
410	411	0	0	0	0	0	0	0	0	0	0	0	0
411	412	0	0	0	0	0	0	0	0	0	0	0	0
412	413	0	0	0	0	0	0	0	0	0	0	0	0
413	414	0	0	0	0	0	0	0	0	0	0	0	0
414	415	0	0	0	0	0	0	0	0	0	0	0	0
415	416	0	0	0	0	0	0	0	0	0	0	0	0
416	417	0	0	0	0	0	0	0	0	0	0	0	0
417	418	0	0	0	0	0	0	0	0	0	0	0	0
418	419	0	0	0	0	0	0	0	0	0	0	0	0
419	420	0	0	0	0	0	0	0	0	0	0	0	0
420	421	0	0	0	0	0	0	0	0	0	0	0	0
421	422	0	0	0	0	0	0	0	0	0	0	0	0
422	423	0	0	0	0	0	0	0	0	0	0	0	0
423	424	0	0	0	0	0	0	0	0	0	0	0	0
424	425	0	0	0	0	0	0	0	0	0	0	0	0
425	426	0	0	0	0	0	0	0	0	0	0	0	0
426	427	0	0	0	0	0	0	0	0	0	0	0	0
427	428	0	0	0	0	0	0	0	0	0	0	0	0
428	429	0	0	0	0	0	0	0	0	0	0	0	0
429	430	0	0	0	0	0	0	0	0	0	0	0	0
430	431	0	0	0	0	0	0	0	0	0	0	0	0
431	432	0	0	0	0	0	0	0	0	0	0	0	0
432	433	0	0	0	0	0	0	0	0	0	0	0	0
433	434	0	0	0	0	0	0	0	0	0	0	0	0
434	435	0	0	0	0	0	0	0	0	0	0	0	0
435	436	0	0	0	0	0	0	0	0	0	0	0	0
436	437	0	0	0	0	0	0	0	0	0	0	0	0
437	438	0	0	0	0	0	0	0	0	0	0	0	0
438	439	0	0	0	0	0	0	0	0	0	0	0	0
439	440	0	0	0	0	0	0	0	0	0	0	0	0
440	441	0	0	0	0	0	0	0	0	0	0	0	0
441	442	0	0	0	0	0	0	0	0	0	0	0	0
442	443	0	0	0	0	0	0	0	0	0	0	0	0
443	444	0	0	0	0	0	0	0	0	0	0	0	0
444	445	0	0	0	0	0	0	0	0	0	0	0	0
445	446	0	0	0	0	0	0	0	0	0	0	0	0
446	447	0	0	0	0	0	0	0	0	0	0	0	0
447	448	0	0	0	0	0	0	0	0	0	0	0	0
448	449	0	0	0	0	0	0	0	0	0	0	0	0
449	450	0	0	0	0	0	0	0	0	0	0	0	0
450	451	0	0	0	0	0	0	0	0	0	0	0	0
451	452	0	0	0	0	0	0	0	0	0	0	0	0
452	453	0	0	0	0	0	0	0	0	0	0	0	0
453	454	0	0	0	0	0	0	0	0	0	0	0	0
454	455	0	0	0	0	0	0	0	0	0	0	0	0
455	456	0	0	0	0	0	0	0	0	0	0	0	0
456	457	0	0	0	0	0	0	0	0	0	0	0	0
457	458	0	0	0	0	0	0	0	0	0	0	0	0
458	459	0	0	0	0	0	0	0	0	0	0	0	0
459	460	0	0	0	0	0	0	0	0	0	0	0	0
460	461	0	0	0	0	0	0	0	0	0	0	0	0
461	462	0	0	0	0	0	0	0	0	0	0	0	0
462	463	0	0	0	0	0	0	0	0	0	0	0	0
463	464	0	0	0	0	0	0	0	0	0	0	0	0
464	465	0	0	0	0	0	0	0	0	0	0	0	0
465	466	0	0	0	0	0	0	0	1	1	1	0	0.272727
466	467	0	0	0	0	0	0	0	0	0	0	0	0
467	468	1	1	1	1	0	0	0	1	1	1	1	0.727273
468	469	1	1	1	1	0	0	0	1	1	1	1	0.727273
469	470	0	0	0	0	0	0	0	0	0	0	0	0
470	471	0	0	0	0	0	0	0	0	0	0	0	0
471	472	0	0	0	0	0	0	0	0	0	0	0	0
472	473	0	0	0	0	0	0	0	0	0	0	0	0
473	474	0	0	0	0	0	0	0	0	0	0	0	0
474	475	0	0	0	0	0	0	0	0	0	0	0	0
475	476	0	0	0	0	0	0	0	0	0	0	0	0
476	477	1	1	1	1	1	1	1	1	1	1	1	1
477	478	0	0	0	0	0	0	0	0	0	0	0	0
478	479	0	0	0	0	0	0	0	0	0	0	0	0
479	480	0	0	0	0	0	0	0	0	0	0	0	0
480	481	0	0	0	0	0	0	0	0	0	0	0	0
481	482	0	0	0	0	0	0	0	0	0	0	0	0
482	483	0	0	0	0	0	0	0	0	0	0	0	0
483	484	0	0	0	0	0	0	0	0	0	0	0	0
484	485	0	0	0	0	0	0	0	0	0	0	0	0
485	486	0	0	0	0	0	0	0	0	0	0	0	0
486	487	0	0	0	0	0	0	0	0	0	0	0	0
487	488	0	0	0	0	0	0	0	0	0	0	0	0
488	489	0	0	0	0	0	0	0	0	0	0	0	0
489	490	0	0	0	0	0	0	0	0	0	0	0	0
490	491	0	0	0	0	0	0	0	0	0	0	0	0
491	492	0	0	0	0	0	0	0	0	0	0	0	0
492	493	0	0	0	0	0	0	0	0	0	0	0	0
493	494	0	0	0	0	0	0	0	0	0	0	0	0
494	495	1	1	1	1	1	1	1	1	1	1	1	1
495	496	0	0	0	0	0	0	0	0	0	0	0	0
496	497	0	0	0	0	0	0	0	0	0	0	0	0
497	498	0	0	0	0	0	0	0	0	0	0	0	0
498	499	0	0	0	0	0	0	0	0	0	0	0	0
499	500	0	0	0	0	0	0	0	0	0	0	0	0
500	501	0	0	0	0	0	0	0	0	0	0	0	0
501	502	0	0	0	0	0	0	0	0	0	0	0	0
502	503	0	0	0	0	1	0	0	0	0	0	0	0.0909091
503	504	0	0	0	0	0	0	0	0	0	0	0	0
504	505	0	0	1	1	0	0	0	0	0	0	1	0.272727
505	506	0	0	0	0	0	0	0	0	0	0	0	0
506	507	0	0	0	0	0	0	0	0	0	0	0	0
507	508	0	0	0	0	0	0	0	0	0	0	0	0
508	509	0	0	0	0	0	0	0	0	0	0	0	0
509	510	0	0	0	0	0	0	0	0	0	0	0	0
510	511	0	0	0	0	0	0	0	0	0	0	0	0
511	512	0	0	0	0	0	0	0	0	0	0	0	0
512	513	0	0	0	0	0	0	0	0	0	0	0	0
513	514	0	0	0	0	0	0	0	0	0	0	0	0
514	515	0	0	0	0	0	0	0	0	0	0	0	0
515	516	0	0	0	0	0	0	0	0	0	0	0	0
516	517	0	0	0	0	0	0	0	0	0	0	0	0
517	518	0	0	0	0	0	0	0	0	0	0	0	0
518	519	0	0	0	0	0	0	0	0	0	0	0	0
519	520	0	0	0	0	0	0	0	0	0	0	0	0
520	521	0	0	0	0	0	0	0	0	0	0	0	0
521	522	0	0	0	0	0	0	0	0	0	0	0	0
522	523	0	0	0	0	0	0	0	0	0	0	0	0
523	524	0	0	0	0	0	0	0	0	0	0	0	0
524	525	0	0	0	0	0	0	0	0	0	0	0	0
525	526	0	0	0	0	0	0	0	0	0	0	0	0
526	527	0	0	0	0	0	0	0	0	0	0	0	0
527	528	0	0	0	0	0	0	0	0	0	0	0	0
528	529	0	0	0	0	0	0	0	0	0	0	0	0
529	530	0	0	0	0	0	0	0	0	0	0	0	0
530	531	0	0	0	0	0	0	0	0	0	0	0	0
531	532	0	0	0	0	0	0	0	0	0	0	0	0
532	533	0	0	0	0	0	0	0	0	0	0	0	0
533	534	0	0	0	0	0	0	0	0	0	0	0	0
534	535	0	0	0	0	0	0	0	0	0	0	0	0
535	536	0	0	0	0	0	0	0	0	0	0	0	0
536	537	0	0	0	0	0	0	0	0	0	0	0	0
537	538	0	0	0	0	0	0	0	0	0	0	0	0
538	539	0	0	0	0	0	0	0	0	0	0	0	0
539	540	0	0	0	0	0	0	0	0	0	0	0	0
540	541	0	0	0	0	0	0	0	0	0	0	0	0
541	542	0	0	0	0	0	0	0	0	0	0	0	0
542	543	0	0	0	0	0	0	0	0	0	0	0	0
543	544	0	0	0	0	0	0	0	0	0	0	0	0
544	545	0	0	0	0	0	0	0	1	0	0	0	0.0909091
545	546	1	1	1	1	0	0	0	0	1	1	1	0.636364
546	547	0	0	0	0	0	0	0	0	0	0	0	0
547	548	0	0	0	0	0	0	0	0	0	0	0	0
548	549	0	0	0	0	0	0	0	0	0	0	0	0
549	550	0	0	0	0	0	0	0	0	0	0	0	0
550	551	0	0	0	0	0	0	0	0	0	0	0	0
551	552	0	0	0	0	0	0	0	0	0	0	0	0
552	553	0	0	0	0	0	0	0	0	0	0	0	0
553	554	0	0	0	0	0	0	0	0	0	0	0	0
554	555	0	0	0	0	0	0	0	0	0	0	0	0
555	556	0	0	0	0	0	0	0	0	0	0	0	0
556	557	1	1	1	1	1	1	1	1	1	1	1	1
557	558	0	0	0	0	0	0	0	0	0	0	0	0
558	559	0	0	0	0	0	0	0	0	0	0	0	0
559	560	0	0	0	0	0	0	0	0	0	0	0	0
560	561	0	0	0	0	0	0	0	0	0	0	0	0
561	562	0	0	0	0	0	0	0	0	0	0	0	0
562	563	0	0	0	0	0	0	0	0	0	0	0	0
563	564	0	0	0	0	0	0	0	0	0	0	0	0
564	565	0	0	0	0	0	0	0	0	0	0	0	0
565	566	0	0	0	0	0	0	0	0	0	0	0	0

## Sheet: 149_1996-1999_shifts_all
	POS	1996	1997	1998	1999	SHIFT_PERC
0	1	0	0	0	0	0
1	2	0	0	0	0	0
2	3	0	0	0	0	0
3	4	0	0	0	0	0
4	5	0	0	0	0	0
5	6	0	0	0	0	0
6	7	0	0	0	0	0
7	8	0	0	0	0	0
8	9	0	0	0	0	0
9	10	0	0	0	0	0
10	11	1	1	1	1	1
11	12	0	0	0	0	0
12	13	0	0	0	0	0
13	14	1	1	1	1	1
14	15	1	1	1	1	1
15	16	1	1	1	1	1
16	17	0	0	0	0	0
17	18	1	1	1	1	1
18	19	0	0	0	0	0
19	20	0	0	0	0	0
20	21	0	0	0	0	0
21	22	0	0	0	0	0
22	23	0	0	0	0	0
23	24	0	0	0	0	0
24	25	0	0	0	0	0
25	26	0	0	0	0	0
26	27	0	0	0	0	0
27	28	0	0	0	0	0
28	29	0	0	0	0	0
29	30	0	0	0	0	0
30	31	0	0	0	0	0
31	32	0	0	0	0	0
32	33	0	0	0	0	0
33	34	0	0	0	0	0
34	35	0	0	0	0	0
35	36	0	0	0	0	0
36	37	0	0	0	0	0
37	38	0	0	0	0	0
38	39	0	0	0	0	0
39	40	0	0	0	0	0
40	41	0	0	0	0	0
41	42	0	0	0	0	0
42	43	0	0	0	0	0
43	44	0	0	0	0	0
44	45	0	0	0	0	0
45	46	0	0	0	0	0
46	47	1	1	1	1	1
47	48	0	0	0	0	0
48	49	0	0	0	0	0
49	50	0	0	0	0	0
50	51	0	0	0	0	0
51	52	0	0	0	0	0
52	53	0	0	0	0	0
53	54	0	0	0	0	0
54	55	0	0	0	0	0
55	56	0	0	0	0	0
56	57	0	0	0	0	0
57	58	0	0	0	0	0
58	59	0	0	0	0	0
59	60	0	0	0	0	0
60	61	0	0	0	0	0
61	62	0	0	0	0	0
62	63	0	0	0	0	0
63	64	0	0	0	0	0
64	65	0	0	0	0	0
65	66	1	1	1	1	1
66	67	0	0	0	0	0
67	68	0	0	0	0	0
68	69	1	1	1	1	1
69	70	1	1	1	1	1
70	71	0	0	0	0	0
71	72	0	0	0	0	0
72	73	0	0	0	1	0.25
73	74	0	0	0	0	0
74	75	0	0	0	0	0
75	76	0	0	0	0	0
76	77	0	0	0	0	0
77	78	1	1	1	1	1
78	79	1	1	1	1	1
79	80	0	0	0	0	0
80	81	0	0	0	0	0
81	82	0	0	0	0	0
82	83	0	0	0	0	0
83	84	0	0	0	0	0
84	85	0	0	0	0	0
85	86	0	0	0	0	0
86	87	0	0	0	0	0
87	88	0	0	0	0	0
88	89	0	0	0	0	0
89	90	0	0	0	0	0
90	91	0	0	0	0	0
91	92	0	0	0	0	0
92	93	0	0	0	0	0
93	94	1	1	1	1	1
94	95	0	0	0	0	0
95	96	0	0	0	0	0
96	97	0	0	0	0	0
97	98	1	1	1	1	1
98	99	1	1	1	1	1
99	100	0	0	0	0	0
100	101	0	0	0	0	0
101	102	0	0	0	0	0
102	103	0	0	0	0	0
103	104	0	0	0	0	0
104	105	0	0	0	0	0
105	106	0	0	0	0	0
106	107	0	0	0	0	0
107	108	0	0	0	0	0
108	109	0	0	0	0	0
109	110	1	1	1	1	1
110	111	0	0	0	0	0
111	112	0	0	0	0	0
112	113	0	0	0	0	0
113	114	0	0	0	0	0
114	115	0	0	0	0	0
115	116	0	0	0	0	0
116	117	0	0	0	0	0
117	118	0	0	0	0	0
118	119	0	0	0	0	0
119	120	0	0	0	0	0
120	121	0	0	0	0	0
121	122	0	0	0	0	0
122	123	0	0	0	0	0
123	124	0	0	0	0	0
124	125	0	0	0	0	0
125	126	0	0	0	0	0
126	127	0	0	0	0	0
127	128	0	0	0	0	0
128	129	0	0	0	0	0
129	130	0	0	0	0	0
130	131	0	0	0	0	0
131	132	0	0	0	0	0
132	133	0	0	0	0	0
133	134	0	0	0	0	0
134	135	0	0	0	0	0
135	136	0	0	0	0	0
136	137	1	1	1	1	1
137	138	1	1	1	1	1
138	139	0	0	0	0	0
139	140	1	1	1	1	1
140	141	0	0	0	0	0
141	142	1	1	1	1	1
142	143	0	0	0	0	0
143	144	0	0	0	0	0
144	145	0	0	0	0	0
145	146	0	0	0	0	0
146	147	1	1	1	1	1
147	148	0	0	0	0	0
148	149	0	0	0	0	0
149	150	0	0	0	0	0
150	151	1	1	1	1	1
151	152	0	0	0	0	0
152	153	1	1	1	1	1
153	154	0	0	0	0	0
154	155	0	0	0	0	0
155	156	0	0	0	0	0
156	157	0	0	0	0	0
157	158	1	1	1	1	1
158	159	1	1	1	1	1
159	160	1	1	1	1	1
160	161	1	1	1	1	1
161	162	1	1	1	1	1
162	163	0	0	0	0	0
163	164	0	0	0	0	0
164	165	0	0	0	0	0
165	166	0	0	0	0	0
166	167	0	0	0	0	0
167	168	0	0	0	0	0
168	169	0	0	0	0	0
169	170	0	0	0	0	0
170	171	1	1	1	1	1
171	172	0	1	1	1	0.75
172	173	1	1	1	1	1
173	174	1	1	1	1	1
174	175	1	1	1	1	1
175	176	1	1	1	1	1
176	177	0	0	0	0	0
177	178	0	0	0	0	0
178	179	1	1	1	1	1
179	180	0	0	0	0	0
180	181	0	0	0	0	0
181	182	0	0	0	0	0
182	183	0	0	0	0	0
183	184	0	0	0	0	0
184	185	0	0	0	0	0
185	186	0	0	0	0	0
186	187	0	0	0	0	0
187	188	0	0	0	1	0.25
188	189	1	1	1	1	1
189	190	0	0	0	0	0
190	191	0	0	0	0	0
191	192	0	0	0	0	0
192	193	0	0	0	0	0
193	194	0	0	0	0	0
194	195	0	0	0	0	0
195	196	0	0	0	0	0
196	197	0	0	0	0	0
197	198	1	1	1	1	1
198	199	0	0	0	0	0
199	200	0	0	0	0	0
200	201	0	0	0	0	0
201	202	0	0	0	0	0
202	203	0	0	0	0	0
203	204	1	1	1	1	1
204	205	1	1	1	1	1
205	206	1	1	1	1	1
206	207	0	0	0	0	0
207	208	0	0	0	1	0.25
208	209	0	0	0	0	0
209	210	0	0	0	0	0
210	211	0	0	0	0	0
211	212	0	1	1	1	0.75
212	213	0	0	0	0	0
213	214	0	0	0	0	0
214	215	0	0	0	0	0
215	216	0	0	0	0	0
216	217	0	0	0	0	0
217	218	0	0	0	0	0
218	219	0	0	0	0	0
219	220	0	0	0	0	0
220	221	0	0	0	0	0
221	222	0	0	0	0	0
222	223	1	1	1	1	1
223	224	0	0	0	0	0
224	225	0	0	0	0	0
225	226	0	0	0	0	0
226	227	0	0	0	0	0
227	228	0	0	0	0	0
228	229	1	1	1	1	1
229	230	0	0	0	0	0
230	231	0	0	0	0	0
231	232	0	0	0	0	0
232	233	0	0	0	0	0
233	234	0	0	0	0	0
234	235	0	0	0	0	0
235	236	0	0	0	0	0
236	237	0	0	0	0	0
237	238	0	0	0	0	0
238	239	0	0	0	0	0
239	240	0	0	0	0	0
240	241	0	0	0	0	0
241	242	1	1	1	1	1
242	243	0	0	0	0	0
243	244	0	0	0	0	0
244	245	0	0	0	0	0
245	246	0	0	0	0	0
246	247	0	0	0	0	0
247	248	0	0	0	0	0
248	249	0	0	0	0	0
249	250	0	0	0	0	0
250	251	0	0	0	0	0
251	252	0	0	0	0	0
252	253	0	0	0	0	0
253	254	0	0	0	0	0
254	255	0	0	0	0	0
255	256	0	0	0	0	0
256	257	0	0	0	0	0
257	258	1	1	1	1	1
258	259	0	0	0	0	0
259	260	1	1	1	1	1
260	261	0	0	0	0	0
261	262	0	0	0	0	0
262	263	0	0	0	0	0
263	264	1	1	1	1	1
264	265	0	0	0	0	0
265	266	0	0	0	0	0
266	267	0	0	0	0	0
267	268	0	0	0	0	0
268	269	0	0	0	0	0
269	270	0	0	0	0	0
270	271	0	0	0	0	0
271	272	0	0	0	0	0
272	273	0	0	0	0	0
273	274	0	0	0	0	0
274	275	0	0	0	0	0
275	276	1	1	1	1	1
276	277	0	0	0	0	0
277	278	1	1	1	1	1
278	279	0	0	0	0	0
279	280	0	0	0	0	0
280	281	0	0	0	0	0
281	282	0	0	0	0	0
282	283	0	0	0	0	0
283	284	0	0	0	0	0
284	285	0	0	0	0	0
285	286	0	0	0	0	0
286	287	0	0	0	0	0
287	288	0	0	0	0	0
288	289	0	0	0	0	0
289	290	0	0	0	0	0
290	291	0	1	1	1	0.75
291	292	1	1	1	1	1
292	293	0	0	0	0	0
293	294	1	1	1	1	1
294	295	0	0	0	0	0
295	296	0	0	0	0	0
296	297	0	0	0	0	0
297	298	0	0	0	0	0
298	299	0	0	0	0	0
299	300	0	0	0	0	0
300	301	0	0	0	0	0
301	302	0	0	0	0	0
302	303	0	0	0	0	0
303	304	0	0	0	0	0
304	305	0	0	0	0	0
305	306	0	0	0	0	0
306	307	0	0	0	0	0
307	308	0	0	0	0	0
308	309	0	0	0	0	0
309	310	0	0	0	0	0
310	311	0	0	0	0	0
311	312	0	0	0	0	0
312	313	0	0	0	0	0
313	314	0	0	0	0	0
314	315	1	1	1	1	1
315	316	0	0	0	0	0
316	317	0	0	0	0	0
317	318	0	0	0	0	0
318	319	0	0	0	0	0
319	320	0	0	0	0	0
320	321	0	0	0	0	0
321	322	0	0	0	0	0
322	323	1	1	1	1	1
323	324	0	0	0	0	0
324	325	0	0	0	0	0
325	326	0	0	0	0	0
326	327	0	0	0	0	0
327	328	0	0	0	0	0
328	329	0	0	0	0	0
329	330	0	0	0	0	0
330	331	0	0	0	0	0
331	332	0	0	0	0	0
332	333	0	0	0	0	0
333	334	0	0	0	0	0
334	335	0	0	0	0	0
335	336	0	0	0	0	0
336	337	0	0	0	0	0
337	338	0	0	0	0	0
338	339	0	0	0	0	0
339	340	0	0	0	0	0
340	341	0	0	0	0	0
341	342	0	0	0	0	0
342	343	0	0	0	0	0
343	344	0	0	0	0	0
344	345	0	0	0	0	0
345	346	0	0	0	0	0
346	347	1	1	1	1	1
347	348	0	0	0	0	0
348	349	0	0	0	0	0
349	350	0	0	0	0	0
350	351	0	0	0	0	0
351	352	0	0	0	0	0
352	353	0	0	0	0	0
353	354	0	0	0	0	0
354	355	0	0	0	0	0
355	356	0	0	0	0	0
356	357	0	0	0	0	0
357	358	0	0	0	0	0
358	359	0	0	0	0	0
359	360	0	0	0	0	0
360	361	0	0	0	0	0
361	362	0	0	0	0	0
362	363	1	1	1	1	1
363	364	0	0	0	0	0
364	365	0	0	0	0	0
365	366	0	0	0	0	0
366	367	0	0	0	0	0
367	368	0	0	0	0	0
368	369	0	0	0	0	0
369	370	0	0	0	0	0
370	371	0	0	0	0	0
371	372	0	0	0	0	0
372	373	0	0	0	0	0
373	374	0	0	0	0	0
374	375	0	0	0	0	0
375	376	0	0	0	0	0
376	377	0	0	0	0	0
377	378	0	0	0	0	0
378	379	0	0	0	0	0
379	380	0	0	0	0	0
380	381	0	0	0	0	0
381	382	0	0	0	0	0
382	383	0	0	0	0	0
383	384	0	0	0	0	0
384	385	0	0	0	0	0
385	386	0	0	0	0	0
386	387	0	0	0	0	0
387	388	0	0	0	0	0
388	389	0	0	0	0	0
389	390	0	0	0	0	0
390	391	1	1	1	1	1
391	392	0	0	0	0	0
392	393	0	0	0	0	0
393	394	0	0	0	0	0
394	395	0	0	0	0	0
395	396	0	0	0	0	0
396	397	0	0	0	0	0
397	398	0	0	0	0	0
398	399	0	0	0	0	0
399	400	1	1	1	1	1
400	401	0	0	0	0	0
401	402	0	0	0	0	0
402	403	0	0	0	0	0
403	404	0	0	0	0	0
404	405	0	0	0	0	0
405	406	0	0	0	0	0
406	407	0	0	0	0	0
407	408	0	0	0	0	0
408	409	0	0	0	0	0
409	410	0	0	0	0	0
410	411	0	0	0	0	0
411	412	0	0	0	0	0
412	413	0	0	0	0	0
413	414	0	0	0	0	0
414	415	0	0	0	0	0
415	416	0	0	0	0	0
416	417	0	0	0	0	0
417	418	0	0	0	0	0
418	419	0	0	0	0	0
419	420	0	0	0	0	0
420	421	0	0	0	0	0
421	422	0	0	0	0	0
422	423	0	0	0	0	0
423	424	0	0	0	0	0
424	425	0	0	0	0	0
425	426	0	0	0	0	0
426	427	0	0	0	0	0
427	428	0	0	0	0	0
428	429	0	0	0	0	0
429	430	0	0	0	0	0
430	431	0	0	0	0	0
431	432	0	0	0	0	0
432	433	0	0	0	0	0
433	434	0	0	0	0	0
434	435	0	0	0	0	0
435	436	0	0	0	0	0
436	437	0	0	0	0	0
437	438	0	0	0	0	0
438	439	0	0	0	0	0
439	440	0	0	0	0	0
440	441	0	0	0	0	0
441	442	0	0	0	0	0
442	443	0	0	0	0	0
443	444	0	0	0	0	0
444	445	0	0	0	0	0
445	446	0	0	0	0	0
446	447	0	0	0	0	0
447	448	0	0	0	0	0
448	449	0	0	0	0	0
449	450	0	0	0	0	0
450	451	0	0	0	0	0
451	452	0	0	0	0	0
452	453	0	0	0	0	0
453	454	0	0	0	0	0
454	455	0	0	0	0	0
455	456	0	0	0	0	0
456	457	0	0	0	0	0
457	458	0	0	0	0	0
458	459	0	0	0	0	0
459	460	0	0	0	0	0
460	461	0	0	0	0	0
461	462	0	0	0	0	0
462	463	0	0	0	0	0
463	464	0	0	0	0	0
464	465	0	0	0	0	0
465	466	1	1	1	1	1
466	467	0	0	0	0	0
467	468	0	0	0	0	0
468	469	1	1	1	1	1
469	470	0	0	0	0	0
470	471	0	0	0	0	0
471	472	0	0	0	0	0
472	473	0	0	0	0	0
473	474	0	0	0	0	0
474	475	0	0	0	0	0
475	476	0	0	0	0	0
476	477	1	1	1	1	1
477	478	0	0	0	0	0
478	479	0	0	0	0	0
479	480	0	0	0	0	0
480	481	0	0	0	0	0
481	482	0	0	0	0	0
482	483	0	0	0	0	0
483	484	0	0	0	0	0
484	485	0	0	0	0	0
485	486	0	0	0	0	0
486	487	0	0	0	0	0
487	488	0	0	0	0	0
488	489	0	0	0	0	0
489	490	0	0	0	0	0
490	491	0	0	0	0	0
491	492	0	0	0	0	0
492	493	0	0	0	0	0
493	494	0	0	0	0	0
494	495	1	1	1	1	1
495	496	0	0	0	0	0
496	497	0	0	0	0	0
497	498	0	0	0	0	0
498	499	0	0	0	0	0
499	500	0	0	0	0	0
500	501	0	0	0	0	0
501	502	0	0	0	0	0
502	503	0	0	0	0	0
503	504	0	0	0	0	0
504	505	0	0	0	0	0
505	506	0	0	0	0	0
506	507	0	0	0	0	0
507	508	0	0	0	0	0
508	509	0	0	0	0	0
509	510	0	0	0	0	0
510	511	0	0	0	0	0
511	512	0	0	0	0	0
512	513	0	0	0	0	0
513	514	0	0	0	0	0
514	515	0	0	0	0	0
515	516	0	0	0	0	0
516	517	0	0	0	0	0
517	518	0	0	0	0	0
518	519	0	0	0	0	0
519	520	0	0	0	0	0
520	521	0	0	0	0	0
521	522	0	0	0	0	0
522	523	0	0	0	0	0
523	524	0	0	0	0	0
524	525	0	0	0	0	0
525	526	0	0	0	0	0
526	527	0	0	0	0	0
527	528	0	0	0	0	0
528	529	0	0	0	0	0
529	530	0	0	0	0	0
530	531	0	0	0	0	0
531	532	0	0	0	0	0
532	533	0	0	0	0	0
533	534	0	0	0	0	0
534	535	0	0	0	0	0
535	536	0	0	0	0	0
536	537	0	0	0	0	0
537	538	0	0	0	0	0
538	539	0	0	0	0	0
539	540	0	0	0	0	0
540	541	0	0	0	0	0
541	542	0	0	0	0	0
542	543	0	0	0	0	0
543	544	0	0	0	0	0
544	545	0	0	0	0	0
545	546	0	0	0	0	0
546	547	0	0	0	0	0
547	548	0	0	0	0	0
548	549	0	0	0	0	0
549	550	0	0	0	0	0
550	551	0	0	0	0	0
551	552	0	0	0	0	0
552	553	0	0	0	0	0
553	554	0	0	0	0	0
554	555	0	0	0	0	0
555	556	0	0	0	0	0
556	557	1	1	1	1	1
557	558	0	0	0	0	0
558	559	0	0	0	0	0
559	560	0	0	0	0	0
560	561	0	0	0	0	0
561	562	0	0	0	0	0
562	563	0	0	0	0	0
563	564	0	0	0	0	0
564	565	0	0	0	0	0
565	566	0	0	0	0	0

## Sheet: 160_2002-2014_shifts_all
	POS	2002	2003	2004	2011	2012	2013	2014	SHIFT_PERC
0	1	0	0	0	0	0	0	0	0
1	2	0	0	0	0	0	0	0	0
2	3	0	0	0	0	0	0	0	0
3	4	0	0	0	0	0	0	0	0
4	5	0	0	0	0	0	0	0	0
5	6	0	0	0	0	0	0	0	0
6	7	0	0	0	0	0	0	0	0
7	8	0	0	0	0	0	0	0	0
8	9	0	0	0	0	0	0	0	0
9	10	0	0	0	0	0	0	0	0
10	11	1	1	1	1	1	1	1	1
11	12	0	0	0	0	0	0	0	0
12	13	0	0	0	0	0	0	0	0
13	14	1	1	1	1	1	1	1	1
14	15	1	1	1	1	1	1	1	1
15	16	1	1	1	1	1	1	1	1
16	17	0	0	0	0	0	0	0	0
17	18	1	1	1	1	1	1	1	1
18	19	0	0	0	0	0	0	0	0
19	20	0	0	0	0	0	0	0	0
20	21	0	0	0	0	0	0	0	0
21	22	0	0	0	0	0	0	0	0
22	23	0	0	0	0	0	0	0	0
23	24	0	0	0	0	0	0	0	0
24	25	0	0	0	0	0	0	0	0
25	26	0	0	0	0	0	0	0	0
26	27	0	0	0	0	0	0	0	0
27	28	0	0	0	0	0	0	0	0
28	29	0	0	0	0	0	0	0	0
29	30	0	0	0	0	0	0	0	0
30	31	0	0	0	0	0	0	0	0
31	32	0	0	0	0	0	0	0	0
32	33	0	0	0	0	0	0	0	0
33	34	0	0	0	0	0	0	0	0
34	35	0	0	0	0	0	0	0	0
35	36	0	0	0	0	0	0	0	0
36	37	0	0	0	0	0	0	0	0
37	38	0	0	0	0	0	0	0	0
38	39	0	0	0	0	0	0	0	0
39	40	0	0	0	0	0	0	0	0
40	41	1	1	1	1	1	1	1	1
41	42	0	0	0	0	0	0	0	0
42	43	0	0	0	0	0	0	0	0
43	44	0	0	0	0	0	0	0	0
44	45	0	0	0	0	0	0	0	0
45	46	0	0	0	0	0	0	0	0
46	47	1	1	1	1	1	1	1	1
47	48	0	0	0	0	0	0	0	0
48	49	0	0	0	0	0	1	1	0.285714
49	50	0	0	0	0	0	0	0	0
50	51	0	0	0	0	0	0	0	0
51	52	0	0	0	0	0	0	0	0
52	53	0	0	0	0	0	0	0	0
53	54	0	0	0	0	0	0	0	0
54	55	0	0	0	0	0	0	0	0
55	56	0	0	0	0	0	0	0	0
56	57	0	0	0	0	0	0	0	0
57	58	0	0	0	0	0	0	0	0
58	59	0	0	0	0	0	0	0	0
59	60	0	0	0	0	0	0	0	0
60	61	0	0	0	0	1	1	1	0.428571
61	62	0	0	0	0	0	0	0	0
62	63	0	0	0	0	0	0	0	0
63	64	0	0	0	0	1	1	1	0.428571
64	65	0	0	0	0	0	0	0	0
65	66	1	1	1	1	1	1	1	1
66	67	0	0	0	0	0	0	0	0
67	68	0	0	0	0	0	0	0	0
68	69	1	1	1	1	1	1	1	1
69	70	1	1	1	1	1	1	1	1
70	71	0	0	0	0	0	0	0	0
71	72	0	0	0	0	0	0	0	0
72	73	1	1	1	1	1	1	1	1
73	74	0	0	0	0	0	0	0	0
74	75	0	0	0	0	0	0	0	0
75	76	0	0	0	0	0	0	0	0
76	77	0	0	0	0	0	0	0	0
77	78	1	1	1	1	1	1	1	1
78	79	1	1	1	1	1	1	1	1
79	80	0	0	0	0	0	0	0	0
80	81	0	0	0	0	0	0	0	0
81	82	0	0	0	0	0	0	0	0
82	83	0	0	0	0	0	0	0	0
83	84	0	0	0	0	0	0	0	0
84	85	0	0	0	0	0	0	0	0
85	86	0	0	0	0	0	0	0	0
86	87	0	0	0	0	0	0	0	0
87	88	0	0	0	0	0	0	0	0
88	89	0	0	0	0	0	0	0	0
89	90	0	0	0	0	0	0	0	0
90	91	1	1	1	1	1	1	1	1
91	92	0	0	0	0	0	0	0	0
92	93	0	0	0	0	0	0	0	0
93	94	1	1	1	1	1	1	1	1
94	95	0	0	0	0	0	0	0	0
95	96	0	0	0	0	0	0	0	0
96	97	0	0	0	0	0	0	0	0
97	98	1	1	1	1	1	1	1	1
98	99	1	1	1	1	1	1	1	1
99	100	0	0	0	0	0	0	0	0
100	101	0	0	0	0	0	0	0	0
101	102	0	0	0	0	0	0	0	0
102	103	0	0	0	0	0	0	0	0
103	104	0	0	0	0	0	0	0	0
104	105	0	0	0	0	0	0	0	0
105	106	0	0	0	0	0	0	0	0
106	107	0	0	0	0	0	0	0	0
107	108	0	0	0	0	0	0	0	0
108	109	0	0	0	0	0	0	0	0
109	110	1	1	1	1	1	1	1	1
110	111	0	0	0	0	0	0	0	0
111	112	0	0	0	0	0	0	0	0
112	113	0	0	0	0	0	0	0	0
113	114	0	0	0	0	0	0	0	0
114	115	0	0	0	0	0	0	0	0
115	116	0	0	0	0	0	0	0	0
116	117	0	0	0	0	0	0	0	0
117	118	0	0	0	0	0	0	0	0
118	119	0	0	0	0	0	0	0	0
119	120	0	0	0	0	0	0	0	0
120	121	0	0	0	0	0	0	0	0
121	122	0	0	0	0	0	0	0	0
122	123	0	0	0	0	0	0	0	0
123	124	0	0	0	0	0	0	0	0
124	125	0	0	0	0	0	0	0	0
125	126	0	0	0	0	0	0	0	0
126	127	0	0	0	0	0	0	0	0
127	128	0	0	0	0	0	0	0	0
128	129	0	0	0	0	0	0	0	0
129	130	0	0	0	0	0	0	0	0
130	131	0	0	0	0	0	0	0	0
131	132	0	0	0	0	0	0	0	0
132	133	0	0	0	0	0	0	0	0
133	134	0	0	0	0	0	0	0	0
134	135	0	0	0	0	0	0	0	0
135	136	0	0	0	0	0	0	0	0
136	137	1	1	1	1	1	1	1	1
137	138	1	1	1	1	1	1	1	1
138	139	0	0	0	0	0	0	0	0
139	140	1	1	1	1	1	1	1	1
140	141	0	0	0	0	0	0	0	0
141	142	1	0	1	1	1	1	1	0.857143
142	143	0	0	0	0	0	0	0	0
143	144	0	0	0	0	0	0	1	0.142857
144	145	0	0	0	0	0	0	0	0
145	146	0	0	0	0	0	0	0	0
146	147	0	0	0	0	0	0	0	0
147	148	0	0	0	0	0	0	0	0
148	149	0	0	0	0	0	0	0	0
149	150	0	0	0	0	0	0	0	0
150	151	1	1	1	1	1	1	1	1
151	152	0	0	0	0	0	0	0	0
152	153	1	1	1	1	1	1	1	1
153	154	0	0	0	0	0	0	0	0
154	155	0	0	0	0	0	0	0	0
155	156	0	0	0	1	1	1	1	0.571429
156	157	0	0	0	0	0	0	0	0
157	158	1	1	1	1	1	0	0	0.714286
158	159	1	1	1	1	1	1	1	1
159	160	1	1	1	1	1	1	1	1
160	161	1	1	1	1	0	0	0	0.571429
161	162	1	1	1	1	1	1	1	1
162	163	0	0	0	0	0	0	0	0
163	164	0	0	0	0	0	0	0	0
164	165	0	0	0	0	0	0	0	0
165	166	0	0	0	0	0	0	0	0
166	167	0	0	0	0	0	0	0	0
167	168	0	0	0	0	0	0	0	0
168	169	0	0	0	0	0	0	0	0
169	170	0	0	0	0	0	0	0	0
170	171	0	0	0	0	0	0	0	0
171	172	1	1	1	1	1	1	1	1
172	173	1	1	1	1	1	1	1	1
173	174	1	1	1	1	1	1	1	1
174	175	1	1	1	1	1	1	1	1
175	176	1	1	1	1	1	1	1	1
176	177	0	0	0	0	0	0	0	0
177	178	0	0	0	0	0	0	0	0
178	179	1	1	1	1	1	1	1	1
179	180	0	0	0	0	0	0	0	0
180	181	0	0	0	0	0	0	0	0
181	182	0	0	0	0	0	0	0	0
182	183	0	0	0	0	0	0	0	0
183	184	0	0	0	0	0	0	0	0
184	185	0	0	0	0	0	0	0	0
185	186	0	0	0	0	0	0	0	0
186	187	0	0	0	0	0	0	0	0
187	188	1	1	1	1	1	1	1	1
188	189	1	1	1	1	1	1	1	1
189	190	0	0	0	0	0	0	0	0
190	191	0	0	0	0	0	0	0	0
191	192	0	0	0	0	0	0	0	0
192	193	0	0	0	0	0	0	0	0
193	194	0	0	0	0	0	0	0	0
194	195	0	0	0	0	0	0	0	0
195	196	0	0	0	0	0	0	0	0
196	197	0	0	0	0	0	0	0	0
197	198	1	1	1	1	1	1	1	1
198	199	0	0	0	0	0	0	0	0
199	200	0	0	0	0	0	0	0	0
200	201	0	0	0	0	0	0	0	0
201	202	1	1	1	1	1	1	1	1
202	203	0	0	0	0	0	0	0	0
203	204	1	1	1	1	1	1	1	1
204	205	1	1	1	1	1	1	1	1
205	206	1	1	1	1	1	1	1	1
206	207	0	0	0	0	0	0	0	0
207	208	1	1	1	1	1	1	1	1
208	209	0	0	0	1	1	1	1	0.571429
209	210	0	0	0	0	0	0	0	0
210	211	0	0	0	0	0	0	0	0
211	212	1	1	1	1	1	1	1	1
212	213	0	0	0	0	0	0	0	0
213	214	0	0	0	0	1	1	1	0.428571
214	215	0	0	0	0	0	0	0	0
215	216	0	0	0	0	0	0	0	0
216	217	0	0	0	0	0	0	0	0
217	218	1	1	1	1	1	1	1	1
218	219	0	0	0	0	0	0	0	0
219	220	0	0	0	0	0	0	0	0
220	221	0	0	0	0	0	0	0	0
221	222	0	0	0	0	0	0	0	0
222	223	1	1	1	1	1	1	1	1
223	224	0	0	0	0	0	0	0	0
224	225	0	0	0	0	0	0	0	0
225	226	0	0	0	0	0	0	0	0
226	227	0	0	0	0	0	0	0	0
227	228	0	0	0	1	1	1	1	0.571429
228	229	1	1	1	1	1	1	1	1
229	230	0	0	0	0	0	0	0	0
230	231	0	0	0	0	0	0	0	0
231	232	0	0	0	0	0	0	0	0
232	233	0	0	0	0	0	0	0	0
233	234	0	0	0	0	0	0	0	0
234	235	0	0	0	0	0	0	0	0
235	236	0	0	0	0	0	0	0	0
236	237	0	0	0	0	0	0	0	0
237	238	1	1	1	1	1	1	1	1
238	239	0	0	0	0	1	1	1	0.428571
239	240	0	0	0	0	0	0	0	0
240	241	1	1	1	1	1	1	1	1
241	242	1	1	1	1	1	1	1	1
242	243	0	0	1	1	1	1	1	0.714286
243	244	0	0	0	0	0	0	0	0
244	245	0	0	0	0	0	0	0	0
245	246	0	0	0	0	0	0	0	0
246	247	0	0	0	0	0	0	0	0
247	248	0	0	0	0	0	0	0	0
248	249	0	0	0	0	0	0	0	0
249	250	0	0	0	0	0	0	0	0
250	251	0	0	0	0	0	0	0	0
251	252	0	0	0	0	0	0	0	0
252	253	0	0	0	0	0	0	0	0
253	254	0	0	0	0	0	0	0	0
254	255	0	0	0	0	0	0	0	0
255	256	0	0	0	0	0	0	0	0
256	257	0	0	0	0	0	0	0	0
257	258	1	1	1	1	1	1	1	1
258	259	0	0	0	0	0	0	0	0
259	260	1	1	1	1	1	1	1	1
260	261	0	0	0	0	0	0	0	0
261	262	0	0	0	0	0	0	0	0
262	263	0	0	0	0	0	0	0	0
263	264	1	1	1	1	1	1	1	1
264	265	0	0	0	0	0	0	0	0
265	266	0	0	0	0	0	0	0	0
266	267	0	0	0	0	0	0	0	0
267	268	0	0	0	0	0	0	0	0
268	269	0	0	0	0	0	0	0	0
269	270	0	0	0	0	0	0	0	0
270	271	0	0	0	0	0	0	0	0
271	272	0	0	0	0	0	0	0	0
272	273	0	0	0	0	0	0	0	0
273	274	0	0	0	0	0	0	0	0
274	275	0	0	0	0	0	0	0	0
275	276	1	1	1	1	1	1	1	1
276	277	0	0	0	0	0	0	0	0
277	278	1	1	1	1	1	1	1	1
278	279	0	0	0	0	0	0	0	0
279	280	0	0	0	0	0	0	0	0
280	281	0	0	0	0	0	0	0	0
281	282	0	0	0	0	0	0	0	0
282	283	0	0	0	0	0	0	0	0
283	284	0	0	0	0	0	0	0	0
284	285	0	0	0	0	0	0	0	0
285	286	0	0	0	0	0	0	0	0
286	287	0	0	0	0	0	0	0	0
287	288	0	0	0	0	0	0	0	0
288	289	0	0	0	0	0	0	0	0
289	290	0	0	0	0	0	0	0	0
290	291	1	1	1	1	1	1	1	1
291	292	1	1	1	1	1	1	1	1
292	293	0	0	0	0	0	0	0	0
293	294	1	1	1	1	1	1	1	1
294	295	0	0	0	0	0	0	0	0
295	296	0	0	0	0	0	0	0	0
296	297	0	0	0	0	0	0	0	0
297	298	0	0	0	0	0	0	0	0
298	299	0	0	0	0	0	0	0	0
299	300	0	0	0	0	0	0	0	0
300	301	0	0	0	0	0	0	0	0
301	302	0	0	0	0	0	0	0	0
302	303	0	0	0	0	0	0	0	0
303	304	0	0	0	0	0	0	0	0
304	305	0	0	0	0	0	0	0	0
305	306	0	0	0	0	0	0	0	0
306	307	0	0	0	0	0	0	0	0
307	308	0	0	0	0	0	0	0	0
308	309	0	0	0	0	0	0	0	0
309	310	0	0	0	0	0	0	0	0
310	311	0	0	0	0	0	0	0	0
311	312	0	0	0	0	0	0	0	0
312	313	0	0	0	0	0	0	0	0
313	314	0	0	0	0	0	0	0	0
314	315	1	1	1	1	1	1	1	1
315	316	0	0	0	0	0	0	0	0
316	317	0	0	0	0	0	0	0	0
317	318	0	0	0	0	0	0	0	0
318	319	0	0	0	0	0	0	0	0
319	320	0	0	0	0	0	0	0	0
320	321	0	0	0	0	0	0	0	0
321	322	0	0	0	0	0	0	0	0
322	323	1	1	1	1	1	1	1	1
323	324	0	0	0	0	0	0	0	0
324	325	0	0	0	0	0	0	0	0
325	326	0	0	0	0	0	0	0	0
326	327	0	0	0	0	0	0	0	0
327	328	0	0	0	1	1	1	1	0.571429
328	329	0	0	0	0	0	0	0	0
329	330	0	0	0	0	0	0	0	0
330	331	0	0	0	0	0	0	0	0
331	332	0	0	0	0	0	0	0	0
332	333	0	0	0	0	0	0	0	0
333	334	0	0	0	0	0	0	0	0
334	335	0	0	0	0	0	0	0	0
335	336	0	0	0	0	0	0	0	0
336	337	0	0	0	0	0	0	0	0
337	338	0	0	0	0	0	0	0	0
338	339	0	0	0	0	0	0	0	0
339	340	0	0	0	0	0	0	0	0
340	341	0	0	0	0	0	0	0	0
341	342	0	0	0	0	0	0	0	0
342	343	0	0	0	0	0	0	0	0
343	344	0	0	0	0	0	0	0	0
344	345	0	0	0	0	0	0	0	0
345	346	0	0	0	0	0	0	0	0
346	347	1	1	1	1	1	1	1	1
347	348	0	0	0	0	0	0	0	0
348	349	0	0	0	0	0	0	0	0
349	350	0	0	0	0	0	0	0	0
350	351	0	0	0	0	0	0	0	0
351	352	0	0	0	0	0	0	0	0
352	353	0	0	0	0	0	0	0	0
353	354	0	0	0	0	0	0	0	0
354	355	0	0	0	0	0	0	0	0
355	356	0	0	0	0	0	0	0	0
356	357	0	0	0	0	0	0	0	0
357	358	0	0	0	0	0	0	0	0
358	359	0	0	0	0	0	0	0	0
359	360	0	0	0	0	0	0	0	0
360	361	0	0	0	0	0	0	0	0
361	362	0	0	0	0	0	0	0	0
362	363	1	1	1	1	1	1	1	1
363	364	0	0	0	0	0	0	0	0
364	365	0	0	0	0	0	0	0	0
365	366	0	0	0	0	0	0	0	0
366	367	0	0	0	0	0	0	0	0
367	368	0	0	0	0	0	0	0	0
368	369	0	0	0	0	0	0	0	0
369	370	0	0	0	0	0	0	0	0
370	371	0	0	0	0	0	0	0	0
371	372	0	0	0	0	0	0	0	0
372	373	0	0	0	0	0	0	0	0
373	374	0	0	0	0	0	0	0	0
374	375	0	0	0	0	0	0	0	0
375	376	0	0	0	0	0	0	0	0
376	377	0	0	0	1	1	1	1	0.571429
377	378	0	0	0	0	0	0	0	0
378	379	0	0	0	0	0	0	0	0
379	380	0	0	0	0	0	0	0	0
380	381	0	0	0	0	0	0	0	0
381	382	0	0	0	0	0	0	0	0
382	383	0	0	0	0	0	0	0	0
383	384	0	0	0	0	0	0	0	0
384	385	0	0	0	0	0	0	0	0
385	386	0	0	0	0	0	0	0	0
386	387	0	0	0	0	0	0	0	0
387	388	0	0	0	0	0	0	0	0
388	389	0	0	0	0	0	0	0	0
389	390	0	0	0	0	0	0	0	0
390	391	1	1	1	0	0	0	0	0.428571
391	392	0	0	0	0	0	0	0	0
392	393	0	0	0	0	0	0	0	0
393	394	0	0	0	0	0	0	0	0
394	395	0	0	0	0	0	0	0	0
395	396	0	0	0	0	0	0	0	0
396	397	0	0	0	0	0	0	0	0
397	398	0	0	0	0	0	0	0	0
398	399	0	0	0	0	0	0	0	0
399	400	1	1	1	1	1	1	1	1
400	401	0	0	0	0	0	0	0	0
401	402	1	1	1	1	1	1	1	1
402	403	0	0	0	0	0	0	0	0
403	404	0	0	0	0	0	0	0	0
404	405	0	0	0	0	0	0	0	0
405	406	0	0	0	0	0	0	0	0
406	407	0	0	0	0	0	0	0	0
407	408	0	0	0	0	0	0	0	0
408	409	0	0	0	0	0	0	0	0
409	410	0	0	0	0	0	0	0	0
410	411	0	0	0	0	0	0	0	0
411	412	0	0	0	0	0	0	0	0
412	413	0	0	0	0	0	0	0	0
413	414	0	0	0	0	0	0	0	0
414	415	0	0	0	0	0	0	0	0
415	416	0	0	0	0	0	0	0	0
416	417	0	0	0	0	0	0	0	0
417	418	0	0	0	0	0	0	0	0
418	419	0	0	0	0	0	0	0	0
419	420	0	0	0	0	0	0	0	0
420	421	0	0	0	0	0	0	0	0
421	422	0	0	0	0	0	0	0	0
422	423	0	0	0	0	0	0	0	0
423	424	0	0	0	0	0	0	0	0
424	425	0	0	0	0	0	0	0	0
425	426	0	0	0	0	0	0	0	0
426	427	0	0	0	0	0	0	0	0
427	428	0	0	0	0	0	0	0	0
428	429	0	0	0	0	0	0	0	0
429	430	0	0	0	0	0	0	0	0
430	431	0	0	0	0	0	0	0	0
431	432	0	0	0	0	0	0	0	0
432	433	0	0	0	0	0	0	0	0
433	434	0	0	0	0	0	0	0	0
434	435	0	0	0	0	0	0	0	0
435	436	0	0	0	0	0	0	0	0
436	437	0	0	0	0	0	0	0	0
437	438	0	0	0	0	0	0	0	0
438	439	0	0	0	0	0	0	0	0
439	440	0	0	0	0	0	0	0	0
440	441	0	0	0	0	0	0	0	0
441	442	0	0	0	0	0	0	0	0
442	443	0	0	0	0	0	0	0	0
443	444	0	0	0	0	0	0	0	0
444	445	0	0	0	0	0	0	0	0
445	446	0	0	0	0	0	0	0	0
446	447	0	0	0	0	0	0	0	0
447	448	0	0	0	0	0	0	0	0
448	449	0	0	0	0	0	0	0	0
449	450	0	0	0	0	0	0	0	0
450	451	0	0	0	0	0	0	0	0
451	452	0	0	0	0	0	0	0	0
452	453	0	0	0	0	0	0	0	0
453	454	0	0	0	0	0	0	0	0
454	455	0	0	0	0	0	0	0	0
455	456	0	0	0	0	0	0	0	0
456	457	0	0	0	0	0	0	0	0
457	458	0	0	0	0	0	0	0	0
458	459	0	0	0	0	0	0	0	0
459	460	0	0	0	0	0	0	0	0
460	461	0	0	0	0	0	0	0	0
461	462	0	0	0	0	0	0	0	0
462	463	0	0	0	0	0	0	0	0
463	464	0	0	0	0	0	0	0	0
464	465	0	0	0	0	0	0	0	0
465	466	1	1	1	0	0	0	0	0.428571
466	467	0	0	0	0	0	0	0	0
467	468	1	1	1	1	1	1	1	1
468	469	1	1	1	1	1	1	1	1
469	470	0	0	0	0	0	0	0	0
470	471	0	0	0	0	0	0	0	0
471	472	0	0	0	0	0	0	0	0
472	473	0	0	0	0	0	0	0	0
473	474	0	0	0	0	0	0	0	0
474	475	0	0	0	0	0	0	0	0
475	476	0	0	0	0	0	0	0	0
476	477	1	1	1	1	1	1	1	1
477	478	0	0	0	0	0	0	0	0
478	479	0	0	0	0	0	0	0	0
479	480	0	0	0	0	0	0	0	0
480	481	0	0	0	0	0	0	0	0
481	482	0	0	0	0	0	0	0	0
482	483	0	0	0	0	0	0	0	0
483	484	0	0	0	0	0	0	0	0
484	485	0	0	0	0	0	0	0	0
485	486	0	0	0	0	0	0	0	0
486	487	0	0	0	0	0	0	0	0
487	488	0	0	0	0	0	0	0	0
488	489	0	0	0	0	0	0	0	0
489	490	0	0	0	0	0	0	0	0
490	491	0	0	0	0	0	0	0	0
491	492	0	0	0	0	0	0	0	0
492	493	0	0	0	0	0	0	0	0
493	494	0	0	0	0	0	0	0	0
494	495	1	1	1	1	1	1	1	1
495	496	0	0	0	0	0	0	0	0
496	497	0	0	0	0	0	0	0	0
497	498	0	0	0	0	0	0	0	0
498	499	0	0	0	0	0	0	0	0
499	500	0	0	0	0	0	0	0	0
500	501	0	0	0	0	0	0	0	0
501	502	0	0	0	0	0	0	0	0
502	503	0	0	0	0	0	0	0	0
503	504	0	0	0	0	0	0	0	0
504	505	0	0	0	0	0	0	0	0
505	506	0	0	0	0	0	0	0	0
506	507	0	0	0	0	0	0	0	0
507	508	0	0	0	0	0	0	0	0
508	509	0	0	0	0	0	0	0	0
509	510	0	0	0	0	0	0	0	0
510	511	0	0	0	0	0	0	0	0
511	512	0	0	0	0	0	0	0	0
512	513	0	0	0	0	0	0	0	0
513	514	0	0	0	0	0	0	0	0
514	515	0	0	0	0	0	0	0	0
515	516	0	0	0	0	0	0	0	0
516	517	0	0	0	0	0	0	0	0
517	518	0	0	0	0	0	0	0	0
518	519	0	0	0	0	0	0	0	0
519	520	0	0	0	0	0	0	0	0
520	521	0	0	0	0	0	0	0	0
521	522	0	0	0	0	0	0	0	0
522	523	0	0	0	0	0	0	0	0
523	524	0	0	0	0	0	0	0	0
524	525	0	0	0	0	0	0	0	0
525	526	0	0	0	0	0	0	0	0
526	527	0	0	0	0	0	0	0	0
527	528	0	0	0	0	0	0	0	0
528	529	0	0	0	0	0	0	0	0
529	530	0	0	0	0	0	0	0	0
530	531	0	0	0	0	0	0	0	0
531	532	0	0	0	0	0	0	0	0
532	533	0	0	0	0	0	0	0	0
533	534	0	0	0	0	0	0	0	0
534	535	0	0	0	0	0	0	0	0
535	536	0	0	0	0	0	0	0	0
536	537	0	0	0	0	0	0	0	0
537	538	0	0	0	0	0	0	0	0
538	539	0	0	0	0	0	0	0	0
539	540	0	0	0	0	0	0	0	0
540	541	0	0	0	0	0	0	0	0
541	542	0	0	0	0	0	0	0	0
542	543	0	0	0	0	0	0	0	0
543	544	0	0	0	0	0	0	0	0
544	545	0	0	0	0	0	0	0	0
545	546	1	1	1	1	1	1	1	1
546	547	0	0	0	0	0	0	0	0
547	548	0	0	0	0	0	0	0	0
548	549	0	0	0	0	0	0	0	0
549	550	0	0	0	0	0	0	0	0
550	551	0	0	0	0	0	0	0	0
551	552	0	0	0	0	0	0	0	0
552	553	0	0	0	0	0	0	0	0
553	554	0	0	0	0	0	0	0	0
554	555	0	0	0	0	0	0	0	0
555	556	0	0	0	0	0	0	0	0
556	557	1	1	1	1	1	1	1	1
557	558	0	0	0	0	0	0	0	0
558	559	0	0	0	0	0	0	0	0
559	560	0	0	0	0	0	0	0	0
560	561	0	0	0	0	0	0	0	0
561	562	0	0	0	0	0	0	0	0
562	563	0	0	0	0	0	0	0	0
563	564	0	0	0	0	0	0	0	0
564	565	0	0	0	0	0	0	0	0
565	566	0	0	0	0	0	0	0	0

## Sheet: 292_1994-1995_shifts_all
	POS	1994	1995	SHIFT_PERC
0	1	0	0	0
1	2	0	0	0
2	3	0	0	0
3	4	0	0	0
4	5	0	0	0
5	6	0	0	0
6	7	0	0	0
7	8	0	0	0
8	9	0	0	0
9	10	0	0	0
10	11	1	1	1
11	12	0	0	0
12	13	0	0	0
13	14	1	1	1
14	15	1	1	1
15	16	1	1	1
16	17	0	0	0
17	18	1	1	1
18	19	0	0	0
19	20	0	0	0
20	21	0	0	0
21	22	0	0	0
22	23	0	0	0
23	24	0	0	0
24	25	0	0	0
25	26	0	0	0
26	27	0	0	0
27	28	0	0	0
28	29	0	0	0
29	30	0	0	0
30	31	0	0	0
31	32	0	0	0
32	33	0	0	0
33	34	0	0	0
34	35	0	0	0
35	36	0	0	0
36	37	0	0	0
37	38	0	0	0
38	39	0	0	0
39	40	0	0	0
40	41	0	0	0
41	42	0	0	0
42	43	0	0	0
43	44	0	0	0
44	45	0	0	0
45	46	0	0	0
46	47	1	1	1
47	48	0	0	0
48	49	0	0	0
49	50	0	0	0
50	51	0	0	0
51	52	0	0	0
52	53	0	0	0
53	54	0	0	0
54	55	0	0	0
55	56	0	0	0
56	57	0	0	0
57	58	0	0	0
58	59	0	0	0
59	60	0	0	0
60	61	0	0	0
61	62	0	0	0
62	63	0	0	0
63	64	0	0	0
64	65	0	0	0
65	66	1	1	1
66	67	0	0	0
67	68	0	0	0
68	69	1	1	1
69	70	1	1	1
70	71	0	0	0
71	72	0	0	0
72	73	0	0	0
73	74	0	0	0
74	75	0	0	0
75	76	0	0	0
76	77	0	0	0
77	78	1	1	1
78	79	1	1	1
79	80	0	0	0
80	81	0	0	0
81	82	0	0	0
82	83	0	0	0
83	84	0	0	0
84	85	0	0	0
85	86	0	0	0
86	87	0	0	0
87	88	0	0	0
88	89	0	0	0
89	90	0	0	0
90	91	0	0	0
91	92	0	0	0
92	93	0	0	0
93	94	1	1	1
94	95	0	0	0
95	96	0	0	0
96	97	0	0	0
97	98	1	1	1
98	99	1	1	1
99	100	0	0	0
100	101	0	0	0
101	102	0	0	0
102	103	0	0	0
103	104	0	0	0
104	105	0	0	0
105	106	0	0	0
106	107	0	0	0
107	108	0	0	0
108	109	0	0	0
109	110	1	1	1
110	111	0	0	0
111	112	0	0	0
112	113	0	0	0
113	114	0	0	0
114	115	0	0	0
115	116	0	0	0
116	117	0	0	0
117	118	0	0	0
118	119	0	0	0
119	120	0	0	0
120	121	0	0	0
121	122	0	0	0
122	123	0	0	0
123	124	0	0	0
124	125	0	0	0
125	126	0	0	0
126	127	0	0	0
127	128	0	0	0
128	129	0	0	0
129	130	0	0	0
130	131	0	0	0
131	132	0	0	0
132	133	0	0	0
133	134	0	0	0
134	135	0	0	0
135	136	0	0	0
136	137	0	1	0.5
137	138	1	1	1
138	139	0	0	0
139	140	1	0	0.5
140	141	0	0	0
141	142	1	1	1
142	143	0	0	0
143	144	0	0	0
144	145	0	0	0
145	146	0	0	0
146	147	1	1	1
147	148	0	0	0
148	149	1	1	1
149	150	0	0	0
150	151	1	1	1
151	152	0	0	0
152	153	1	1	1
153	154	0	0	0
154	155	0	0	0
155	156	0	0	0
156	157	0	0	0
157	158	0	0	0
158	159	1	1	1
159	160	1	1	1
160	161	1	1	1
161	162	1	1	1
162	163	0	0	0
163	164	0	0	0
164	165	0	0	0
165	166	0	0	0
166	167	0	0	0
167	168	0	0	0
168	169	0	0	0
169	170	0	0	0
170	171	1	1	1
171	172	0	0	0
172	173	1	1	1
173	174	1	1	1
174	175	1	1	1
175	176	1	1	1
176	177	0	0	0
177	178	0	0	0
178	179	1	1	1
179	180	0	0	0
180	181	0	0	0
181	182	0	0	0
182	183	0	0	0
183	184	0	0	0
184	185	0	0	0
185	186	0	0	0
186	187	0	0	0
187	188	1	0	0.5
188	189	1	1	1
189	190	0	0	0
190	191	0	0	0
191	192	0	0	0
192	193	0	0	0
193	194	0	0	0
194	195	0	0	0
195	196	0	0	0
196	197	0	0	0
197	198	1	1	1
198	199	0	0	0
199	200	0	0	0
200	201	0	0	0
201	202	0	0	0
202	203	0	0	0
203	204	1	1	1
204	205	1	1	1
205	206	1	1	1
206	207	0	0	0
207	208	0	0	0
208	209	0	0	0
209	210	0	0	0
210	211	0	0	0
211	212	0	0	0
212	213	1	0	0.5
213	214	0	0	0
214	215	0	0	0
215	216	0	0	0
216	217	0	0	0
217	218	0	0	0
218	219	0	0	0
219	220	0	0	0
220	221	0	0	0
221	222	0	0	0
222	223	1	1	1
223	224	0	0	0
224	225	0	0	0
225	226	0	0	0
226	227	0	0	0
227	228	0	0	0
228	229	1	1	1
229	230	0	0	0
230	231	0	0	0
231	232	0	0	0
232	233	0	0	0
233	234	0	0	0
234	235	1	0	0.5
235	236	0	0	0
236	237	0	0	0
237	238	0	0	0
238	239	0	0	0
239	240	0	0	0
240	241	0	0	0
241	242	0	1	0.5
242	243	0	0	0
243	244	0	0	0
244	245	0	0	0
245	246	0	0	0
246	247	0	0	0
247	248	0	0	0
248	249	0	0	0
249	250	0	0	0
250	251	0	0	0
251	252	0	0	0
252	253	0	0	0
253	254	0	0	0
254	255	0	0	0
255	256	0	0	0
256	257	0	0	0
257	258	1	1	1
258	259	0	0	0
259	260	1	1	1
260	261	0	0	0
261	262	0	0	0
262	263	0	0	0
263	264	1	1	1
264	265	0	0	0
265	266	0	0	0
266	267	0	0	0
267	268	0	0	0
268	269	0	0	0
269	270	0	0	0
270	271	0	0	0
271	272	0	0	0
272	273	0	0	0
273	274	0	0	0
274	275	0	0	0
275	276	1	1	1
276	277	0	0	0
277	278	1	1	1
278	279	0	0	0
279	280	0	0	0
280	281	0	0	0
281	282	0	0	0
282	283	0	0	0
283	284	0	0	0
284	285	0	0	0
285	286	0	0	0
286	287	0	0	0
287	288	0	0	0
288	289	0	0	0
289	290	0	0	0
290	291	1	1	1
291	292	1	1	1
292	293	0	0	0
293	294	1	1	1
294	295	0	0	0
295	296	0	0	0
296	297	0	0	0
297	298	0	0	0
298	299	0	0	0
299	300	0	0	0
300	301	0	0	0
301	302	0	0	0
302	303	0	0	0
303	304	0	0	0
304	305	0	0	0
305	306	0	0	0
306	307	0	0	0
307	308	0	0	0
308	309	0	0	0
309	310	0	0	0
310	311	0	0	0
311	312	0	0	0
312	313	0	0	0
313	314	0	0	0
314	315	1	1	1
315	316	0	0	0
316	317	0	0	0
317	318	0	0	0
318	319	0	0	0
319	320	0	0	0
320	321	0	0	0
321	322	0	0	0
322	323	1	1	1
323	324	0	0	0
324	325	0	0	0
325	326	0	0	0
326	327	0	0	0
327	328	0	0	0
328	329	0	0	0
329	330	0	0	0
330	331	0	0	0
331	332	0	0	0
332	333	0	0	0
333	334	0	0	0
334	335	0	0	0
335	336	0	0	0
336	337	0	0	0
337	338	0	0	0
338	339	0	0	0
339	340	0	0	0
340	341	0	0	0
341	342	0	0	0
342	343	0	0	0
343	344	0	0	0
344	345	0	0	0
345	346	0	0	0
346	347	1	1	1
347	348	0	0	0
348	349	0	0	0
349	350	0	0	0
350	351	0	0	0
351	352	0	0	0
352	353	0	0	0
353	354	0	0	0
354	355	0	0	0
355	356	0	0	0
356	357	0	0	0
357	358	0	0	0
358	359	0	0	0
359	360	0	0	0
360	361	0	0	0
361	362	0	0	0
362	363	1	1	1
363	364	0	0	0
364	365	0	0	0
365	366	0	0	0
366	367	0	0	0
367	368	0	0	0
368	369	0	0	0
369	370	0	0	0
370	371	0	0	0
371	372	0	0	0
372	373	0	0	0
373	374	0	0	0
374	375	0	0	0
375	376	0	0	0
376	377	0	0	0
377	378	0	0	0
378	379	0	0	0
379	380	0	0	0
380	381	0	0	0
381	382	0	0	0
382	383	0	0	0
383	384	0	0	0
384	385	0	0	0
385	386	0	0	0
386	387	0	0	0
387	388	0	0	0
388	389	0	0	0
389	390	0	0	0
390	391	0	0	0
391	392	0	0	0
392	393	0	0	0
393	394	0	0	0
394	395	0	0	0
395	396	0	0	0
396	397	0	0	0
397	398	0	0	0
398	399	0	0	0
399	400	1	1	1
400	401	0	0	0
401	402	0	0	0
402	403	0	0	0
403	404	0	0	0
404	405	0	0	0
405	406	0	0	0
406	407	0	0	0
407	408	0	0	0
408	409	0	0	0
409	410	0	0	0
410	411	0	0	0
411	412	0	0	0
412	413	0	0	0
413	414	0	0	0
414	415	0	0	0
415	416	0	0	0
416	417	0	0	0
417	418	0	0	0
418	419	0	0	0
419	420	0	0	0
420	421	0	0	0
421	422	0	0	0
422	423	0	0	0
423	424	0	0	0
424	425	0	0	0
425	426	0	0	0
426	427	0	0	0
427	428	0	0	0
428	429	0	0	0
429	430	0	0	0
430	431	0	0	0
431	432	0	0	0
432	433	0	0	0
433	434	0	0	0
434	435	0	0	0
435	436	0	0	0
436	437	0	0	0
437	438	0	0	0
438	439	0	0	0
439	440	0	0	0
440	441	0	0	0
441	442	1	0	0.5
442	443	0	0	0
443	444	0	0	0
444	445	0	0	0
445	446	0	0	0
446	447	0	0	0
447	448	0	0	0
448	449	0	0	0
449	450	0	0	0
450	451	0	0	0
451	452	0	0	0
452	453	0	0	0
453	454	0	0	0
454	455	0	0	0
455	456	0	0	0
456	457	0	0	0
457	458	0	0	0
458	459	0	0	0
459	460	0	0	0
460	461	0	0	0
461	462	0	0	0
462	463	0	0	0
463	464	0	0	0
464	465	0	0	0
465	466	1	1	1
466	467	0	0	0
467	468	0	0	0
468	469	1	1	1
469	470	0	0	0
470	471	0	0	0
471	472	0	0	0
472	473	0	0	0
473	474	0	0	0
474	475	0	0	0
475	476	0	0	0
476	477	1	1	1
477	478	0	0	0
478	479	0	0	0
479	480	0	0	0
480	481	0	0	0
481	482	0	0	0
482	483	0	0	0
483	484	0	0	0
484	485	0	0	0
485	486	0	0	0
486	487	0	0	0
487	488	0	0	0
488	489	0	0	0
489	490	0	0	0
490	491	0	0	0
491	492	0	0	0
492	493	0	0	0
493	494	0	0	0
494	495	1	1	1
495	496	0	0	0
496	497	0	0	0
497	498	0	0	0
498	499	0	0	0
499	500	0	0	0
500	501	0	0	0
501	502	0	0	0
502	503	0	0	0
503	504	0	0	0
504	505	0	0	0
505	506	0	0	0
506	507	0	0	0
507	508	0	0	0
508	509	0	0	0
509	510	0	0	0
510	511	0	0	0
511	512	0	0	0
512	513	0	0	0
513	514	0	0	0
514	515	0	0	0
515	516	0	0	0
516	517	0	0	0
517	518	0	0	0
518	519	0	0	0
519	520	0	0	0
520	521	0	0	0
521	522	0	0	0
522	523	0	0	0
523	524	0	0	0
524	525	0	0	0
525	526	0	0	0
526	527	0	0	0
527	528	0	0	0
528	529	0	0	0
529	530	0	0	0
530	531	0	0	0
531	532	0	0	0
532	533	0	0	0
533	534	0	0	0
534	535	0	0	0
535	536	0	0	0
536	537	0	0	0
537	538	0	0	0
538	539	0	0	0
539	540	0	0	0
540	541	0	0	0
541	542	0	0	0
542	543	0	0	0
543	544	0	0	0
544	545	0	0	0
545	546	0	0	0
546	547	0	0	0
547	548	0	0	0
548	549	0	0	0
549	550	0	0	0
550	551	0	0	0
551	552	0	0	0
552	553	0	0	0
553	554	0	0	0
554	555	0	0	0
555	556	0	0	0
556	557	1	1	1
557	558	0	0	0
558	559	0	0	0
559	560	0	0	0
560	561	0	0	0
561	562	0	0	0
562	563	0	0	0
563	564	0	0	0
564	565	0	0	0
565	566	0	0	0
