# Supplementary material for: Structural and immunological characterization of the H3 influenza hemagglutinin during antigenic drift
Source: Nat Commun. 2025 Dec 11;16:11452. doi: 10.1038/s41467-025-66375-7 (PMC12749422; doi:10.1038/s41467-025-66375-7)
Supplement: Supplementary file 5 — Source data [file 41467_2025_66375_MOESM5_ESM.xlsx]

## Sheet: Fig. 2F
	avg
	Site	N8	N38	N165	N285	N483
	truncated (frac)	0	0.000768	0.004425	0.006324	0.005936
	high mannose (frac)	0	0.102809	0.195168	0.347189	0.129901
	hybrid (frac)	0	0.0741	0.132986	0.425242	0.103542
	complex (frac)	1	0.808105	0.663238	0.161011	0.731672
	unglycosylated (frac)	0	0.014219	0.004183	0.060234	0.028949
	stdev
	Site	N8	N38	N165	N285	N483
	truncated (frac)	0	0.001881	0.004551	0.003778	0.001736
	high mannose (frac)	0	0.025559	0.023285	0.011048	0.006107
	hybrid (frac)	0	0.02409	0.018101	0.018943	0.008016
	complex (frac)	0	0.011368	0.023822	0.028369	0.012914
	unglycosylated (frac)	0	0.005522	0.002687	0.007241	0.003465

## Sheet: Fig. 2G
	avg
	Site	N8	N22	N38	N45	N122	N126	N133	N158	N165	N246	N285	N483
	truncated (frac)	0.006445	0.007097	0	0	0	0.015616	0	0	0	0.00346	0.002817	0.000601
	high mannose (frac)	0.134508	0.167932	0.141667	0.055135	0.192683	0.322792	0.389623	0	0.700237	0.646094	0.543281	0.046877
	hybrid (frac)	0.05371	0.011912	0.270833	0.077958	0.006173	0.104928	0.048198	0	0.122777	0.109058	0.254271	0.066704
	complex (frac)	0.789914	0.548899	0.5875	0.071068	0.068918	0.39125	0.171983	0.84375	0.171551	0.232309	0.139735	0.880152
	unglycosylated (frac)	0.015424	0.26416	0	0.795839	0.732226	0.165414	0.390196	0.15625	0.005435	0.009079	0.059895	0.005667
	stdev
	Site	N8	N22	N38	N45	N122	N126	N133	N158	N165	N246	N285	N483
	truncated (frac)	0.006406	0.009788	0	0	0	0.027246	0	0	0	0.004007	0.002958	0.000514
	high mannose (frac)	0.023862	0.053777	0.189297	0.062684	0.087899	0.229287	0.226626	0	0.057072	0.274366	0.024268	0.010654
	hybrid (frac)	0.026797	0.010348	0.208333	0.076388	0.01512	0.069667	0.079817	0	0.078299	0.086047	0.03714	0.012879
	complex (frac)	0.036227	0.064878	0.118145	0.076923	0.093825	0.356362	0.126168	0.236621	0.052197	0.180474	0.037905	0.021382
	unglycosylated (frac)	0.007657	0.050057	0	0.107949	0.161775	0.118319	0.348902	0.236621	0.01087	0.010286	0.015744	0.00133

## Sheet: Fig 4
Figure 4A
	HK68 (AUC)					Sing16 (AUC)
		293T	293S	endoH			293T	293S	endoH
	S139/1	47.61	45.64	47.03		S139/1	2.08	1.568	1.615
	K03.12	4.226	3.368	3.951		K03.12	4.156	2.688	3.235
	TJ5-5	4.48	3.857	3.94		TJ5-5	45.75	47.29	51.02
	C05	43.79	40.09	41.67		C05	50.79	46.79	52.65
	F045-92	45.08	39	37.23		F045-92	45.02	46.26	36.98
	CR9114	30.09	28.77	32.03		CR9114	33.95	30.01	27.94
Figure 4B	Competition ELISA HK68
		HK68 control	HK68 polyFab	HK68 polyIgG
	S139/1	51.23	30.88	35.3
	K03.12	9.158	6.518	13.54
	TJ5-5	4.48	8.696	11.56
	C05	43.79	28.42	34.17
	F045-92	45.08	33.35	29.22
	CR9114	30.09	29.68	27.43
Figure 4C	Competition ELISA NL03
		NL03 control	NL03 polyFab	NL03 polyIgG
	S139/1	1.596	2.092	2.711
	K03.12	6.309	4.747	6.311
	TJ5-5	52.56	40.46	35.62
	C05	47.53	25.57	27.36
	F045-92	13.18	17.97	16.85
	CR9114	17.75	21.29	13.8
Figure 4D	Competition ELISA Sing16
		Sing16 control	Sing16 polyFab	Sing16 polyIgG
	S139/1	2.08	3.224	3.904
	K03.12	4.156	8.402	5.732
	TJ5-5	35.75	34.41	34.63
	C05	40.79	37.38	34.94
	F045-92	35.02	34.95	33.62
	CR9114	33.95	20.52	18.39

## Sheet: Fig 5D-E
		HK68 - local intensity			HK68 treated - occupancy
	PNGS	untreated	treated
	8	0.0549	0.0013		2.3739
	22	-0.0314	-0.0166		0
	38	0.1128	-0.0214		0
	81	0.0389	-0.0324		0
	165	0.3054	0.0248		8.1301
	285	0.0955	-0.0225		0
	483	0.0619	-0.046		0
		SING16 - local intensity			SING16 treated - occupancy
	PNGS	untreated	treated
	8	0.1161	0.0115		9.8765
	22	0.0082	-0.0229		0
	38	0.1207	-0.0059		0
	45	0.0665	0.0031		4.6159
	63	0.164	0.0208		12.6696
	126	0.088	-0.0112		0
	133	0.187	0.0378		20.2299
	158	0.0874	-0.0048		0
	165	0.2993	0.1591		53.1749
	246	0.2131	0.0309		14.5154
	285	0.1245	0.0098		7.8438
	483	0.1285	-0.063		0

## Sheet: Fig 5F
	Temperature [°C]	HK68	Sing16 293T	HK68 endoH 2	Sing16	Sing16 endoH
	20	-0.000983	-0.000215	-0.000781	0.001285	0.000157
	20.022	-0.000982	-0.000214	-0.000781	0.001287	0.000151
	20.044	-0.000982	-0.000214	-0.000781	0.001289	0.000146
	20.066	-0.000982	-0.000213	-0.00078	0.001292	0.00014
	20.088	-0.000982	-0.000212	-0.00078	0.001294	0.000134
	20.11	-0.000981	-0.000212	-0.00078	0.001296	0.000129
	20.132	-0.000981	-0.000211	-0.00078	0.001298	0.000123
	20.154	-0.000981	-0.000211	-0.000779	0.0013	0.000118
	20.176	-0.000981	-0.00021	-0.000779	0.001302	0.000112
	20.198	-0.00098	-0.000209	-0.000779	0.001305	0.000107
	20.219	-0.00098	-0.000209	-0.000779	0.001307	0.000101
	20.241	-0.00098	-0.000208	-0.000778	0.001309	9.5e-05
	20.263	-0.00098	-0.000208	-0.000778	0.001311	9e-05
	20.285	-0.000979	-0.000207	-0.000778	0.001312	8.4e-05
	20.307	-0.000979	-0.000206	-0.000778	0.001314	7.9e-05
	20.329	-0.000979	-0.000206	-0.000777	0.001316	7.3e-05
	20.351	-0.000978	-0.000205	-0.000777	0.001318	6.7e-05
	20.373	-0.000978	-0.000204	-0.000777	0.00132	6.2e-05
	20.395	-0.000978	-0.000204	-0.000777	0.001322	5.6e-05
	20.417	-0.000978	-0.000203	-0.000776	0.001323	5.1e-05
	20.439	-0.000977	-0.000202	-0.000776	0.001325	4.5e-05
	20.461	-0.000977	-0.000202	-0.000776	0.001327	3.9e-05
	20.483	-0.000977	-0.000201	-0.000775	0.001328	3.4e-05
	20.505	-0.000976	-0.000201	-0.000775	0.00133	2.8e-05
	20.527	-0.000976	-0.0002	-0.000775	0.001332	2.3e-05
	20.549	-0.000976	-0.000199	-0.000775	0.001333	1.7e-05
	20.571	-0.000975	-0.000199	-0.000774	0.001335	1.1e-05
	20.593	-0.000975	-0.000198	-0.000774	0.001336	6e-06
	20.615	-0.000975	-0.000197	-0.000774	0.001338	0
	20.637	-0.000974	-0.000197	-0.000773	0.001339	-5e-06
	20.658	-0.000974	-0.000196	-0.000773	0.00134	-1.1e-05
	20.68	-0.000974	-0.000195	-0.000773	0.001342	-1.7e-05
	20.702	-0.000973	-0.000194	-0.000773	0.001343	-2.2e-05
	20.724	-0.000973	-0.000194	-0.000772	0.001344	-2.8e-05
	20.746	-0.000972	-0.000193	-0.000772	0.001346	-3.3e-05
	20.768	-0.000972	-0.000192	-0.000772	0.001347	-3.9e-05
	20.79	-0.000972	-0.000192	-0.000771	0.001348	-4.4e-05
	20.812	-0.000971	-0.000191	-0.000771	0.001349	-5e-05
	20.834	-0.000971	-0.00019	-0.000771	0.00135	-5.5e-05
	20.856	-0.000971	-0.00019	-0.000771	0.001351	-6.1e-05
	20.878	-0.00097	-0.000189	-0.00077	0.001352	-6.6e-05
	20.9	-0.00097	-0.000188	-0.00077	0.001353	-7.2e-05
	20.922	-0.000969	-0.000187	-0.00077	0.001354	-7.7e-05
	20.944	-0.000969	-0.000187	-0.000769	0.001355	-8.3e-05
	20.966	-0.000969	-0.000186	-0.000769	0.001355	-8.8e-05
	20.988	-0.000968	-0.000185	-0.000769	0.001356	-9.4e-05
	21.01	-0.000968	-0.000184	-0.000768	0.001357	-9.9e-05
	21.032	-0.000967	-0.000184	-0.000768	0.001358	-0.000105
	21.054	-0.000967	-0.000183	-0.000768	0.001359	-0.00011
	21.076	-0.000966	-0.000182	-0.000768	0.00136	-0.000116
	21.097	-0.000966	-0.000181	-0.000767	0.001361	-0.000121
	21.119	-0.000965	-0.000181	-0.000767	0.001362	-0.000126
	21.141	-0.000965	-0.00018	-0.000767	0.001363	-0.000132
	21.163	-0.000964	-0.000179	-0.000766	0.001364	-0.000137
	21.185	-0.000964	-0.000178	-0.000766	0.001365	-0.000143
	21.207	-0.000963	-0.000178	-0.000766	0.001366	-0.000148
	21.229	-0.000963	-0.000177	-0.000765	0.001367	-0.000153
	21.251	-0.000962	-0.000176	-0.000765	0.001368	-0.000159
	21.273	-0.000962	-0.000175	-0.000765	0.001369	-0.000164
	21.295	-0.000961	-0.000174	-0.000764	0.00137	-0.000169
	21.317	-0.000961	-0.000174	-0.000764	0.001371	-0.000174
	21.339	-0.00096	-0.000173	-0.000764	0.001372	-0.00018
	21.361	-0.00096	-0.000172	-0.000763	0.001373	-0.000185
	21.383	-0.000959	-0.000171	-0.000763	0.001374	-0.00019
	21.405	-0.000959	-0.00017	-0.000763	0.001375	-0.000195
	21.427	-0.000958	-0.00017	-0.000762	0.001376	-0.0002
	21.449	-0.000958	-0.000169	-0.000762	0.001377	-0.000206
	21.471	-0.000957	-0.000168	-0.000762	0.001378	-0.000211
	21.493	-0.000957	-0.000167	-0.000761	0.001378	-0.000216
	21.514	-0.000956	-0.000166	-0.000761	0.001379	-0.000221
	21.536	-0.000955	-0.000166	-0.000761	0.00138	-0.000226
	21.558	-0.000955	-0.000165	-0.00076	0.001381	-0.000231
	21.58	-0.000954	-0.000164	-0.00076	0.001382	-0.000236
	21.602	-0.000954	-0.000163	-0.00076	0.001383	-0.000241
	21.624	-0.000953	-0.000162	-0.000759	0.001384	-0.000246
	21.646	-0.000953	-0.000161	-0.000759	0.001385	-0.000251
	21.668	-0.000952	-0.000161	-0.000759	0.001386	-0.000256
	21.69	-0.000951	-0.00016	-0.000758	0.001387	-0.000261
	21.712	-0.000951	-0.000159	-0.000758	0.001388	-0.000265
	21.734	-0.00095	-0.000158	-0.000758	0.001389	-0.00027
	21.756	-0.000949	-0.000157	-0.000757	0.00139	-0.000275
	21.778	-0.000949	-0.000156	-0.000757	0.001391	-0.00028
	21.8	-0.000948	-0.000155	-0.000756	0.001392	-0.000285
	21.822	-0.000947	-0.000155	-0.000756	0.001393	-0.000289
	21.844	-0.000947	-0.000154	-0.000756	0.001394	-0.000294
	21.866	-0.000946	-0.000153	-0.000755	0.001394	-0.000299
	21.888	-0.000945	-0.000152	-0.000755	0.001395	-0.000303
	21.91	-0.000945	-0.000151	-0.000755	0.001396	-0.000308
	21.932	-0.000944	-0.00015	-0.000754	0.001397	-0.000313
	21.953	-0.000943	-0.000149	-0.000754	0.001398	-0.000317
	21.975	-0.000943	-0.000149	-0.000754	0.001399	-0.000322
	21.997	-0.000942	-0.000148	-0.000753	0.0014	-0.000326
	22.019	-0.000941	-0.000147	-0.000753	0.001401	-0.000331
	22.041	-0.000941	-0.000146	-0.000753	0.001402	-0.000336
	22.063	-0.00094	-0.000145	-0.000752	0.001403	-0.00034
	22.085	-0.000939	-0.000144	-0.000752	0.001404	-0.000344
	22.107	-0.000938	-0.000143	-0.000751	0.001405	-0.000349
	22.129	-0.000938	-0.000142	-0.000751	0.001405	-0.000353
	22.151	-0.000937	-0.000141	-0.000751	0.001406	-0.000358
	22.173	-0.000936	-0.000141	-0.00075	0.001407	-0.000362
	22.195	-0.000935	-0.00014	-0.00075	0.001408	-0.000367
	22.217	-0.000935	-0.000139	-0.00075	0.001409	-0.000371
	22.239	-0.000934	-0.000138	-0.000749	0.00141	-0.000375
	22.261	-0.000933	-0.000137	-0.000749	0.001411	-0.00038
	22.283	-0.000932	-0.000136	-0.000749	0.001412	-0.000384
	22.305	-0.000932	-0.000135	-0.000748	0.001413	-0.000389
	22.327	-0.000931	-0.000134	-0.000748	0.001413	-0.000393
	22.349	-0.00093	-0.000133	-0.000748	0.001414	-0.000397
	22.371	-0.000929	-0.000132	-0.000747	0.001415	-0.000402
	22.392	-0.000929	-0.000132	-0.000747	0.001416	-0.000406
	22.414	-0.000928	-0.000131	-0.000746	0.001417	-0.000411
	22.436	-0.000927	-0.00013	-0.000746	0.001418	-0.000415
	22.458	-0.000926	-0.000129	-0.000746	0.001419	-0.00042
	22.48	-0.000926	-0.000128	-0.000745	0.001419	-0.000424
	22.502	-0.000925	-0.000127	-0.000745	0.00142	-0.000429
	22.524	-0.000924	-0.000126	-0.000745	0.001421	-0.000433
	22.546	-0.000923	-0.000125	-0.000744	0.001422	-0.000438
	22.568	-0.000922	-0.000124	-0.000744	0.001423	-0.000443
	22.59	-0.000921	-0.000123	-0.000743	0.001424	-0.000447
	22.612	-0.00092	-0.000122	-0.000743	0.001424	-0.000452
	22.634	-0.000919	-0.00012	-0.000743	0.001425	-0.000454
	22.656	-0.000917	-0.000119	-0.000742	0.001426	-0.000455
	22.678	-0.000915	-0.000117	-0.000742	0.001427	-0.000457
	22.7	-0.000913	-0.000116	-0.000741	0.001428	-0.000458
	22.722	-0.000911	-0.000114	-0.00074	0.001429	-0.000459
	22.744	-0.000909	-0.000113	-0.00074	0.001429	-0.00046
	22.766	-0.000907	-0.000111	-0.000739	0.00143	-0.000461
	22.788	-0.000905	-0.000109	-0.000739	0.001431	-0.000462
	22.809	-0.000903	-0.000108	-0.000738	0.001432	-0.000463
	22.831	-0.000901	-0.000106	-0.000738	0.001433	-0.000464
	22.853	-0.000899	-0.000104	-0.000737	0.001433	-0.000464
	22.875	-0.000897	-0.000103	-0.000737	0.001434	-0.000465
	22.897	-0.000895	-0.000101	-0.000736	0.001435	-0.000465
	22.919	-0.000892	-9.9e-05	-0.000736	0.001436	-0.000465
	22.941	-0.00089	-9.7e-05	-0.000735	0.001436	-0.000466
	22.963	-0.000888	-9.6e-05	-0.000735	0.001437	-0.000466
	22.985	-0.000886	-9.4e-05	-0.000734	0.001438	-0.000465
	23.007	-0.000883	-9.2e-05	-0.000734	0.001439	-0.000465
	23.029	-0.000881	-9e-05	-0.000733	0.00144	-0.000465
	23.051	-0.000879	-8.8e-05	-0.000732	0.00144	-0.000465
	23.073	-0.000876	-8.6e-05	-0.000732	0.001441	-0.000464
	23.095	-0.000874	-8.5e-05	-0.000731	0.001442	-0.000464
	23.117	-0.000871	-8.3e-05	-0.000731	0.001443	-0.000463
	23.139	-0.000869	-8.1e-05	-0.00073	0.001443	-0.000462
	23.161	-0.000866	-7.9e-05	-0.000729	0.001444	-0.000461
	23.183	-0.000864	-7.7e-05	-0.000729	0.001445	-0.00046
	23.205	-0.000861	-7.5e-05	-0.000728	0.001446	-0.000459
	23.227	-0.000859	-7.3e-05	-0.000728	0.001446	-0.000458
	23.248	-0.000856	-7.1e-05	-0.000727	0.001447	-0.000456
	23.27	-0.000853	-6.9e-05	-0.000726	0.001448	-0.000455
	23.292	-0.000851	-6.7e-05	-0.000726	0.001448	-0.000453
	23.314	-0.000848	-6.5e-05	-0.000725	0.001449	-0.000452
	23.336	-0.000845	-6.3e-05	-0.000724	0.00145	-0.00045
	23.358	-0.000843	-6.1e-05	-0.000724	-0.000297	-0.000448
	23.38	-0.00084	-5.9e-05	-0.000723	-0.000297	-0.000446
	23.402	-0.000837	-5.6e-05	-0.000722	-0.000297	-0.000444
	23.424	-0.000834	-5.4e-05	-0.000722	-0.000296	-0.000442
	23.446	-0.000831	-5.2e-05	-0.000721	-0.000296	-0.00044
	23.468	-0.000829	-5e-05	-0.00072	-0.000296	-0.000437
	23.49	-0.000826	-4.8e-05	-0.00072	-0.000295	-0.000435
	23.512	-0.000823	-4.6e-05	-0.000719	-0.000295	-0.000432
	23.534	-0.00082	-4.4e-05	-0.000718	-0.000295	-0.000429
	23.556	-0.000817	-4.2e-05	-0.000717	-0.000294	-0.000427
	23.578	-0.000814	-4e-05	-0.000717	-0.000294	-0.000424
	23.6	-0.000812	-3.7e-05	-0.000716	-0.000293	-0.000421
	23.622	-0.000809	-3.5e-05	-0.000715	-0.000293	-0.000418
	23.644	-0.000806	-3.3e-05	-0.000714	-0.000293	-0.000415
	23.665	-0.000803	-3.1e-05	-0.000714	-0.000292	-0.000411
	23.687	-0.0008	-2.9e-05	-0.000713	-0.000292	-0.000408
	23.709	-0.000797	-2.7e-05	-0.000712	-0.000291	-0.000405
	23.731	-0.000794	-2.4e-05	-0.000711	-0.000291	-0.000401
	23.753	-0.000791	-2.2e-05	-0.00071	-0.000291	-0.000398
	23.775	-0.000788	-2e-05	-0.00071	-0.00029	-0.000394
	23.797	-0.000786	-1.8e-05	-0.000709	-0.00029	-0.00039
	23.819	-0.000783	-1.6e-05	-0.000708	-0.000289	-0.000386
	23.841	-0.00078	-1.4e-05	-0.000707	-0.000289	-0.000382
	23.863	-0.000777	-1.1e-05	-0.000706	-0.000289	-0.000378
	23.885	-0.000774	-9e-06	-0.000705	-0.000288	-0.000374
	23.907	-0.000771	-7e-06	-0.000704	-0.000288	-0.00037
	23.929	-0.000768	-5e-06	-0.000704	-0.000287	-0.000366
	23.951	-0.000766	-3e-06	-0.000703	-0.000287	-0.000362
	23.973	-0.000763	-1e-06	-0.000702	-0.000286	-0.000357
	23.995	-0.00076	1e-06	-0.000701	-0.000286	-0.000353
	24.017	-0.000757	4e-06	-0.0007	-0.000286	-0.000349
	24.039	-0.000755	6e-06	-0.000699	-0.000285	-0.000344
	24.061	-0.000752	8e-06	-0.000698	-0.000285	-0.00034
	24.083	-0.000749	1e-05	-0.000697	-0.000284	-0.000335
	24.104	-0.000747	1.2e-05	-0.000696	-0.000284	-0.000331
	24.126	-0.000744	1.4e-05	-0.000696	-0.000283	-0.000326
	24.148	-0.000742	1.6e-05	-0.000695	-0.000283	-0.000321
	24.17	-0.000739	1.8e-05	-0.000694	-0.000282	-0.000317
	24.192	-0.000737	2e-05	-0.000693	-0.000282	-0.000312
	24.214	-0.000734	2.2e-05	-0.000692	-0.000281	-0.000307
	24.236	-0.000732	2.4e-05	-0.000691	-0.000281	-0.000303
	24.258	-0.000729	2.6e-05	-0.00069	-0.000281	-0.000298
	24.28	-0.000727	2.8e-05	-0.000689	-0.00028	-0.000293
	24.302	-0.000725	3e-05	-0.000688	-0.00028	-0.000288
	24.324	-0.000723	3.2e-05	-0.000687	-0.000279	-0.000284
	24.346	-0.00072	3.4e-05	-0.000686	-0.000279	-0.000279
	24.368	-0.000718	3.6e-05	-0.000685	-0.000278	-0.000274
	24.39	-0.000716	3.8e-05	-0.000684	-0.000278	-0.00027
	24.412	-0.000714	4e-05	-0.000683	-0.000277	-0.000265
	24.434	-0.000712	4.2e-05	-0.000682	-0.000277	-0.000261
	24.456	-0.00071	4.4e-05	-0.000681	-0.000276	-0.000256
	24.478	-0.000708	4.6e-05	-0.00068	-0.000276	-0.000252
	24.5	-0.000706	4.8e-05	-0.000679	-0.000275	-0.000247
	24.522	-0.000704	4.9e-05	-0.000678	-0.000275	-0.000243
	24.543	-0.000703	5.1e-05	-0.000677	-0.000274	-0.000238
	24.565	-0.000701	5.3e-05	-0.000676	-0.000274	-0.000234
	24.587	-0.000699	5.5e-05	-0.000675	-0.000273	-0.00023
	24.609	-0.000698	5.6e-05	-0.000674	-0.000273	-0.000226
	24.631	-0.000696	5.8e-05	-0.000673	-0.000272	-0.000222
	24.653	-0.000695	6e-05	-0.000672	-0.000272	-0.000218
	24.675	-0.000693	6.2e-05	-0.000672	-0.000271	-0.000214
	24.697	-0.000692	6.3e-05	-0.000671	-0.00027	-0.00021
	24.719	-0.000691	6.5e-05	-0.00067	-0.00027	-0.000207
	24.741	-0.00069	6.6e-05	-0.000669	-0.000269	-0.000203
	24.763	-0.000688	6.8e-05	-0.000668	-0.000269	-0.0002
	24.785	-0.000687	6.9e-05	-0.000667	-0.000268	-0.000197
	24.807	-0.000686	7.1e-05	-0.000666	-0.000268	-0.000193
	24.829	-0.000685	7.2e-05	-0.000665	-0.000267	-0.00019
	24.851	-0.000684	7.4e-05	-0.000664	-0.000267	-0.000187
	24.873	-0.000683	7.5e-05	-0.000663	-0.000266	-0.000185
	24.895	-0.000683	7.7e-05	-0.000662	-0.000266	-0.000182
	24.917	-0.000682	7.8e-05	-0.000661	-0.000265	-0.000179
	24.939	-0.000681	7.9e-05	-0.00066	-0.000264	-0.000177
	24.96	-0.000681	8.1e-05	-0.000659	-0.000264	-0.000175
	24.982	-0.00068	8.2e-05	-0.000658	-0.000263	-0.000173
	25.004	-0.00068	8.3e-05	-0.000657	-0.000263	-0.000171
	25.026	-0.000679	8.4e-05	-0.000656	-0.000262	-0.000169
	25.048	-0.000679	8.5e-05	-0.000656	-0.000262	-0.000167
	25.07	-0.000679	8.6e-05	-0.000655	-0.000261	-0.000166
	25.092	-0.000678	8.7e-05	-0.000654	-0.00026	-0.000164
	25.114	-0.000678	8.8e-05	-0.000653	-0.00026	-0.000163
	25.136	-0.000678	8.9e-05	-0.000652	-0.000259	-0.000162
	25.158	-0.000678	9e-05	-0.000651	-0.000259	-0.000161
	25.18	-0.000678	9.1e-05	-0.00065	-0.000258	-0.00016
	25.202	-0.000678	9.2e-05	-0.000649	-0.000257	-0.000159
	25.224	-0.000678	9.3e-05	-0.000649	-0.000257	-0.000158
	25.246	-0.000678	9.4e-05	-0.000648	-0.000256	-0.000158
	25.268	-0.000679	9.5e-05	-0.000647	-0.000256	-0.000157
	25.29	-0.000679	9.6e-05	-0.000646	-0.000255	-0.000157
	25.312	-0.000679	9.6e-05	-0.000645	-0.000254	-0.000157
	25.334	-0.00068	9.7e-05	-0.000644	-0.000254	-0.000157
	25.356	-0.00068	9.8e-05	-0.000644	-0.000253	-0.000157
	25.378	-0.000681	9.8e-05	-0.000643	-0.000253	-0.000157
	25.399	-0.000681	9.9e-05	-0.000642	-0.000252	-0.000157
	25.421	-0.000682	0.0001	-0.000641	-0.000251	-0.000157
	25.443	-0.000682	0.0001	-0.00064	-0.000251	-0.000158
	25.465	-0.000683	0.000101	-0.00064	-0.00025	-0.000158
	25.487	-0.000684	0.000101	-0.000639	-0.00025	-0.000159
	25.509	-0.000684	0.000102	-0.000638	-0.000249	-0.000159
	25.531	-0.000685	0.000102	-0.000637	-0.000248	-0.00016
	25.553	-0.000686	0.000102	-0.000636	-0.000248	-0.000161
	25.575	-0.000687	0.000103	-0.000636	-0.000247	-0.000162
	25.597	-0.000688	0.000103	-0.000635	-0.000246	-0.000163
	25.619	-0.000688	0.000104	-0.000634	-0.000246	-0.000164
	25.641	-0.000689	0.000104	-0.000633	-0.000245	-0.000165
	25.663	-0.00069	0.000104	-0.000633	-0.000244	-0.000166
	25.685	-0.000691	0.000104	-0.000632	-0.000244	-0.000167
	25.707	-0.000692	0.000105	-0.000631	-0.000243	-0.000168
	25.729	-0.000693	0.000105	-0.00063	-0.000243	-0.000169
	25.751	-0.000694	0.000105	-0.00063	-0.000242	-0.00017
	25.773	-0.000696	0.000105	-0.000629	-0.000241	-0.000171
	25.795	-0.000697	0.000105	-0.000628	-0.000241	-0.000172
	25.817	-0.000698	0.000105	-0.000628	-0.00024	-0.000174
	25.838	-0.000699	0.000106	-0.000627	-0.000239	-0.000175
	25.86	-0.0007	0.000106	-0.000626	-0.000239	-0.000176
	25.882	-0.000701	0.000106	-0.000626	-0.000238	-0.000177
	25.904	-0.000702	0.000106	-0.000625	-0.000237	-0.000179
	25.926	-0.000704	0.000106	-0.000624	-0.000237	-0.00018
	25.948	-0.000705	0.000106	-0.000623	-0.000236	-0.000181
	25.97	-0.000706	0.000106	-0.000623	-0.000235	-0.000182
	25.992	-0.000707	0.000106	-0.000622	-0.000234	-0.000183
	26.014	-0.000709	0.000106	-0.000621	-0.000233	-0.000184
	26.036	-0.00071	0.000106	-0.000621	-0.000232	-0.000185
	26.058	-0.000711	0.000106	-0.00062	-0.00023	-0.000186
	26.08	-0.000712	0.000106	-0.00062	-0.000229	-0.000187
	26.102	-0.000714	0.000105	-0.000619	-0.000228	-0.000188
	26.124	-0.000715	0.000105	-0.000618	-0.000227	-0.000189
	26.146	-0.000716	0.000105	-0.000618	-0.000226	-0.00019
	26.168	-0.000718	0.000105	-0.000617	-0.000224	-0.000191
	26.19	-0.000719	0.000105	-0.000616	-0.000223	-0.000192
	26.212	-0.00072	0.000105	-0.000616	-0.000222	-0.000192
	26.234	-0.000722	0.000104	-0.000615	-0.000221	-0.000193
	26.255	-0.000723	0.000104	-0.000614	-0.000219	-0.000194
	26.277	-0.000724	0.000104	-0.000614	-0.000218	-0.000194
	26.299	-0.000726	0.000104	-0.000613	-0.000217	-0.000195
	26.321	-0.000727	0.000104	-0.000613	-0.000215	-0.000195
	26.343	-0.000728	0.000103	-0.000612	-0.000214	-0.000195
	26.365	-0.00073	0.000103	-0.000611	-0.000212	-0.000195
	26.387	-0.000731	0.000103	-0.000611	-0.000211	-0.000195
	26.409	-0.000732	0.000103	-0.00061	-0.00021	-0.000195
	26.431	-0.000734	0.000102	-0.00061	-0.000208	-0.000195
	26.453	-0.000735	0.000102	-0.000609	-0.000207	-0.000195
	26.475	-0.000736	0.000102	-0.000608	-0.000205	-0.000195
	26.497	-0.000738	0.000102	-0.000608	-0.000204	-0.000195
	26.519	-0.000739	0.000101	-0.000607	-0.000202	-0.000194
	26.541	-0.000741	0.000101	-0.000606	-0.000201	-0.000194
	26.563	-0.000742	0.000101	-0.000606	-0.0002	-0.000193
	26.585	-0.000743	0.0001	-0.000605	-0.000198	-0.000192
	26.607	-0.000745	0.0001	-0.000605	-0.000197	-0.000192
	26.629	-0.000746	0.0001	-0.000604	-0.000195	-0.000191
	26.651	-0.000747	9.9e-05	-0.000603	-0.000194	-0.00019
	26.673	-0.000749	9.9e-05	-0.000603	-0.000192	-0.000189
	26.694	-0.00075	9.9e-05	-0.000602	-0.00019	-0.000188
	26.716	-0.000751	9.8e-05	-0.000602	-0.000189	-0.000187
	26.738	-0.000753	9.8e-05	-0.000601	-0.000187	-0.000185
	26.76	-0.000754	9.8e-05	-0.0006	-0.000186	-0.000184
	26.782	-0.000755	9.7e-05	-0.0006	-0.000184	-0.000183
	26.804	-0.000757	9.7e-05	-0.000599	-0.000183	-0.000181
	26.826	-0.000758	9.7e-05	-0.000599	-0.000181	-0.00018
	26.848	-0.000759	9.6e-05	-0.000598	-0.00018	-0.000178
	26.87	-0.00076	9.6e-05	-0.000597	-0.000178	-0.000177
	26.892	-0.000762	9.6e-05	-0.000597	-0.000176	-0.000175
	26.914	-0.000763	9.5e-05	-0.000596	-0.000175	-0.000173
	26.936	-0.000764	9.5e-05	-0.000595	-0.000173	-0.000171
	26.958	-0.000765	9.5e-05	-0.000595	-0.000172	-0.000169
	26.98	-0.000767	9.5e-05	-0.000594	-0.00017	-0.000167
	27.002	-0.000768	9.4e-05	-0.000593	-0.000168	-0.000165
	27.024	-0.000769	9.4e-05	-0.000593	-0.000167	-0.000163
	27.046	-0.00077	9.4e-05	-0.000592	-0.000165	-0.000161
	27.068	-0.000771	9.3e-05	-0.000591	-0.000163	-0.000159
	27.09	-0.000772	9.3e-05	-0.000591	-0.000162	-0.000157
	27.112	-0.000773	9.3e-05	-0.00059	-0.00016	-0.000155
	27.133	-0.000774	9.3e-05	-0.000589	-0.000159	-0.000153
	27.155	-0.000775	9.2e-05	-0.000589	-0.000157	-0.000151
	27.177	-0.000776	9.2e-05	-0.000588	-0.000155	-0.000148
	27.199	-0.000777	9.2e-05	-0.000587	-0.000154	-0.000146
	27.221	-0.000778	9.2e-05	-0.000586	-0.000152	-0.000144
	27.243	-0.000779	9.1e-05	-0.000586	-0.00015	-0.000142
	27.265	-0.000779	9.1e-05	-0.000585	-0.000149	-0.000139
	27.287	-0.00078	9.1e-05	-0.000584	-0.000147	-0.000137
	27.309	-0.000781	9.1e-05	-0.000583	-0.000145	-0.000135
	27.331	-0.000781	9.1e-05	-0.000582	-0.000144	-0.000132
	27.353	-0.000782	9e-05	-0.000582	-0.000142	-0.00013
	27.375	-0.000783	9e-05	-0.000581	-0.00014	-0.000128
	27.397	-0.000783	9e-05	-0.00058	-0.000139	-0.000126
	27.419	-0.000784	9e-05	-0.000579	-0.000137	-0.000123
	27.441	-0.000784	9e-05	-0.000578	-0.000135	-0.000121
	27.463	-0.000784	9e-05	-0.000578	-0.000133	-0.000119
	27.485	-0.000785	9e-05	-0.000577	-0.000132	-0.000116
	27.507	-0.000785	9e-05	-0.000576	-0.00013	-0.000114
	27.529	-0.000785	9e-05	-0.000575	-0.000128	-0.000112
	27.55	-0.000785	8.9e-05	-0.000574	-0.000127	-0.00011
	27.572	-0.000786	8.9e-05	-0.000573	-0.000125	-0.000107
	27.594	-0.000786	8.9e-05	-0.000572	-0.000123	-0.000105
	27.616	-0.000786	8.9e-05	-0.000571	-0.000121	-0.000103
	27.638	-0.000786	8.9e-05	-0.00057	-0.00012	-0.0001
	27.66	-0.000786	8.9e-05	-0.000569	-0.000118	-9.8e-05
	27.682	-0.000785	8.9e-05	-0.000569	-0.000116	-9.6e-05
	27.704	-0.000785	8.9e-05	-0.000568	-0.000115	-9.4e-05
	27.726	-0.000785	8.9e-05	-0.000567	-0.000113	-9.2e-05
	27.748	-0.000785	8.9e-05	-0.000566	-0.000111	-8.9e-05
	27.77	-0.000784	9e-05	-0.000565	-0.000109	-8.7e-05
	27.792	-0.000784	9e-05	-0.000564	-0.000108	-8.5e-05
	27.814	-0.000783	9e-05	-0.000563	-0.000106	-8.3e-05
	27.836	-0.000783	9e-05	-0.000562	-0.000104	-8e-05
	27.858	-0.000782	9e-05	-0.000561	-0.000102	-7.8e-05
	27.88	-0.000782	9e-05	-0.00056	-0.000101	-7.6e-05
	27.902	-0.000781	9e-05	-0.000559	-9.9e-05	-7.4e-05
	27.924	-0.00078	9.1e-05	-0.000558	-9.7e-05	-7.2e-05
	27.946	-0.00078	9.1e-05	-0.000557	-9.6e-05	-7e-05
	27.968	-0.000779	9.1e-05	-0.000556	-9.4e-05	-6.7e-05
	27.989	-0.000778	9.1e-05	-0.000555	-9.2e-05	-6.5e-05
	28.011	-0.000777	9.2e-05	-0.000554	-9e-05	-6.3e-05
	28.033	-0.000776	9.2e-05	-0.000553	-8.9e-05	-6.1e-05
	28.055	-0.000775	9.2e-05	-0.000552	-8.7e-05	-5.9e-05
	28.077	-0.000774	9.3e-05	-0.000551	-8.5e-05	-5.7e-05
	28.099	-0.000773	9.3e-05	-0.00055	-8.4e-05	-5.5e-05
	28.121	-0.000772	9.3e-05	-0.000549	-8.2e-05	-5.3e-05
	28.143	-0.000771	9.4e-05	-0.000548	-8e-05	-5.1e-05
	28.165	-0.00077	9.4e-05	-0.000547	-7.8e-05	-4.9e-05
	28.187	-0.000769	9.4e-05	-0.000546	-7.7e-05	-4.7e-05
	28.209	-0.000768	9.5e-05	-0.000545	-7.5e-05	-4.5e-05
	28.231	-0.000767	9.5e-05	-0.000544	-7.3e-05	-4.3e-05
	28.253	-0.000766	9.6e-05	-0.000543	-7.2e-05	-4e-05
	28.275	-0.000765	9.6e-05	-0.000541	-7e-05	-3.8e-05
	28.297	-0.000763	9.7e-05	-0.00054	-6.8e-05	-3.7e-05
	28.319	-0.000762	9.7e-05	-0.000539	-6.7e-05	-3.5e-05
	28.341	-0.000761	9.8e-05	-0.000538	-6.5e-05	-3.3e-05
	28.363	-0.00076	9.8e-05	-0.000537	-6.3e-05	-3.1e-05
	28.385	-0.000759	9.9e-05	-0.000536	-6.2e-05	-2.9e-05
	28.406	-0.000757	9.9e-05	-0.000535	-6e-05	-2.7e-05
	28.428	-0.000756	0.0001	-0.000534	-5.8e-05	-2.5e-05
	28.45	-0.000755	0.000101	-0.000533	-5.7e-05	-2.3e-05
	28.472	-0.000754	0.000101	-0.000532	-5.5e-05	-2.1e-05
	28.494	-0.000752	0.000102	-0.00053	-5.3e-05	-1.9e-05
	28.516	-0.000751	0.000102	-0.000529	-5.2e-05	-1.7e-05
	28.538	-0.00075	0.000103	-0.000528	-5e-05	-1.5e-05
	28.56	-0.000749	0.000104	-0.000527	-4.8e-05	-1.3e-05
	28.582	-0.000747	0.000104	-0.000526	-4.7e-05	-1.1e-05
	28.604	-0.000746	0.000105	-0.000525	-4.5e-05	-1e-05
	28.626	-0.000745	0.000106	-0.000524	-4.3e-05	-8e-06
	28.648	-0.000744	0.000106	-0.000522	-4.2e-05	-6e-06
	28.67	-0.000742	0.000107	-0.000521	-4e-05	-4e-06
	28.692	-0.000741	0.000108	-0.00052	-3.8e-05	-2e-06
	28.714	-0.00074	0.000109	-0.000519	-3.7e-05	0
	28.736	-0.000739	0.000109	-0.000517	-3.5e-05	2e-06
	28.758	-0.000737	0.00011	-0.000516	-3.4e-05	3e-06
	28.78	-0.000736	0.000111	-0.000515	-3.2e-05	5e-06
	28.802	-0.000735	0.000112	-0.000514	-3e-05	7e-06
	28.824	-0.000734	0.000112	-0.000513	-2.9e-05	9e-06
	28.845	-0.000732	0.000113	-0.000511	-2.7e-05	1e-05
	28.867	-0.000731	0.000114	-0.00051	-2.6e-05	1.2e-05
	28.889	-0.00073	0.000115	-0.000509	-2.4e-05	1.4e-05
	28.911	-0.000729	0.000115	-0.000507	-2.3e-05	1.5e-05
	28.933	-0.000728	0.000116	-0.000506	-2.1e-05	1.7e-05
	28.955	-0.000726	0.000117	-0.000505	-1.9e-05	1.9e-05
	28.977	-0.000725	0.000118	-0.000504	-1.8e-05	2e-05
	28.999	-0.000724	0.000119	-0.000502	-1.6e-05	2.2e-05
	29.021	-0.000723	0.00012	-0.000501	-1.5e-05	2.3e-05
	29.043	-0.000722	0.00012	-0.0005	-1.3e-05	2.5e-05
	29.065	-0.000721	0.000121	-0.000498	-1.2e-05	2.6e-05
	29.087	-0.00072	0.000122	-0.000497	-1e-05	2.7e-05
	29.109	-0.000718	0.000123	-0.000496	-9e-06	2.9e-05
	29.131	-0.000717	0.000124	-0.000494	-7e-06	3e-05
	29.153	-0.000716	0.000125	-0.000493	-6e-06	3.1e-05
	29.175	-0.000715	0.000126	-0.000492	-5e-06	3.2e-05
	29.197	-0.000714	0.000127	-0.00049	-3e-06	3.3e-05
	29.219	-0.000713	0.000127	-0.000489	-2e-06	3.4e-05
	29.241	-0.000712	0.000128	-0.000488	0	3.5e-05
	29.263	-0.000711	0.000129	-0.000486	1e-06	3.6e-05
	29.284	-0.000709	0.00013	-0.000485	3e-06	3.7e-05
	29.306	-0.000708	0.000131	-0.000484	4e-06	3.8e-05
	29.328	-0.000707	0.000132	-0.000482	5e-06	3.9e-05
	29.35	-0.000706	0.000133	-0.000481	7e-06	3.9e-05
	29.372	-0.000705	0.000134	-0.000479	8e-06	4e-05
	29.394	-0.000704	0.000135	-0.000478	1e-05	4e-05
	29.416	-0.000703	0.000136	-0.000477	1.1e-05	4.1e-05
	29.438	-0.000702	0.000137	-0.000475	1.2e-05	4.1e-05
	29.46	-0.0007	0.000138	-0.000474	1.4e-05	4.1e-05
	29.482	-0.000699	0.000139	-0.000473	1.5e-05	4.2e-05
	29.504	-0.000698	0.00014	-0.000471	1.6e-05	4.2e-05
	29.526	-0.000697	0.000141	-0.00047	1.8e-05	4.2e-05
	29.548	-0.000696	0.000142	-0.000469	1.9e-05	4.2e-05
	29.57	-0.000695	0.000143	-0.000467	2e-05	4.2e-05
	29.592	-0.000693	0.000144	-0.000466	2.2e-05	4.2e-05
	29.614	-0.000692	0.000145	-0.000465	2.3e-05	4.1e-05
	29.636	-0.000691	0.000146	-0.000463	2.4e-05	4.1e-05
	29.658	-0.00069	0.000147	-0.000462	2.5e-05	4.1e-05
	29.68	-0.000688	0.000148	-0.00046	2.7e-05	4e-05
	29.701	-0.000687	0.000149	-0.000459	2.8e-05	4e-05
	29.723	-0.000686	0.00015	-0.000458	2.9e-05	3.9e-05
	29.745	-0.000684	0.000151	-0.000456	3e-05	3.9e-05
	29.767	-0.000683	0.000152	-0.000455	3.2e-05	3.8e-05
	29.789	-0.000681	0.000153	-0.000454	3.3e-05	3.8e-05
	29.811	-0.00068	0.000154	-0.000453	3.4e-05	3.7e-05
	29.833	-0.000679	0.000155	-0.000451	3.6e-05	3.6e-05
	29.855	-0.000677	0.000156	-0.00045	3.7e-05	3.5e-05
	29.877	-0.000676	0.000158	-0.000449	3.8e-05	3.4e-05
	29.899	-0.000674	0.000159	-0.000447	3.9e-05	3.4e-05
	29.921	-0.000672	0.00016	-0.000446	4.1e-05	3.3e-05
	29.943	-0.000671	0.000161	-0.000445	4.2e-05	3.2e-05
	29.965	-0.000669	0.000162	-0.000444	4.3e-05	3.1e-05
	29.987	-0.000668	0.000163	-0.000442	4.4e-05	3e-05
	30.009	-0.000666	0.000164	-0.000441	4.6e-05	2.9e-05
	30.031	-0.000664	0.000165	-0.00044	4.7e-05	2.8e-05
	30.053	-0.000662	0.000166	-0.000439	4.8e-05	2.7e-05
	30.075	-0.000661	0.000168	-0.000437	5e-05	2.6e-05
	30.097	-0.000659	0.000169	-0.000436	5.1e-05	2.5e-05
	30.119	-0.000657	0.00017	-0.000435	5.2e-05	2.4e-05
	30.14	-0.000655	0.000171	-0.000434	5.3e-05	2.3e-05
	30.162	-0.000653	0.000172	-0.000433	5.5e-05	2.2e-05
	30.184	-0.000651	0.000173	-0.000431	5.6e-05	2.1e-05
	30.206	-0.00065	0.000174	-0.00043	5.7e-05	2e-05
	30.228	-0.000648	0.000176	-0.000429	5.9e-05	1.9e-05
	30.25	-0.000646	0.000177	-0.000428	6e-05	1.8e-05
	30.272	-0.000644	0.000178	-0.000427	6.1e-05	1.7e-05
	30.294	-0.000642	0.000179	-0.000426	6.3e-05	1.6e-05
	30.316	-0.00064	0.00018	-0.000425	6.4e-05	1.5e-05
	30.338	-0.000638	0.000181	-0.000423	6.5e-05	1.4e-05
	30.36	-0.000636	0.000182	-0.000422	6.7e-05	1.3e-05
	30.382	-0.000634	0.000184	-0.000421	6.8e-05	1.3e-05
	30.404	-0.000632	0.000185	-0.00042	7e-05	1.2e-05
	30.426	-0.000629	0.000186	-0.000419	7.1e-05	1.1e-05
	30.448	-0.000627	0.000187	-0.000418	7.3e-05	1.1e-05
	30.47	-0.000625	0.000188	-0.000417	7.4e-05	1e-05
	30.492	-0.000623	0.000189	-0.000416	7.5e-05	9e-06
	30.514	-0.000621	0.00019	-0.000415	7.7e-05	9e-06
	30.536	-0.000619	0.000191	-0.000414	7.8e-05	9e-06
	30.558	-0.000617	0.000193	-0.000413	8e-05	8e-06
	30.579	-0.000615	0.000194	-0.000412	8.1e-05	8e-06
	30.601	-0.000613	0.000195	-0.000411	8.3e-05	8e-06
	30.623	-0.00061	0.000196	-0.00041	8.4e-05	8e-06
	30.645	-0.000608	0.000197	-0.000409	8.6e-05	7e-06
	30.667	-0.000606	0.000198	-0.000408	8.7e-05	8e-06
	30.689	-0.000604	0.000199	-0.000407	8.9e-05	8e-06
	30.711	-0.000602	0.0002	-0.000406	9e-05	8e-06
	30.733	-0.0006	0.000201	-0.000405	9.2e-05	8e-06
	30.755	-0.000598	0.000202	-0.000404	9.3e-05	8e-06
	30.777	-0.000596	0.000203	-0.000403	9.5e-05	9e-06
	30.799	-0.000594	0.000204	-0.000402	9.6e-05	9e-06
	30.821	-0.000592	0.000205	-0.000401	9.8e-05	1e-05
	30.843	-0.00059	0.000206	-0.0004	0.0001	1.1e-05
	30.865	-0.000588	0.000207	-0.000399	0.000101	1.2e-05
	30.887	-0.000586	0.000208	-0.000398	0.000103	1.2e-05
	30.909	-0.000584	0.000209	-0.000397	0.000104	1.3e-05
	30.931	-0.000582	0.00021	-0.000396	0.000106	1.5e-05
	30.953	-0.00058	0.000211	-0.000395	0.000107	1.6e-05
	30.975	-0.000578	0.000212	-0.000394	0.000109	1.7e-05
	30.996	-0.000576	0.000213	-0.000393	0.000111	1.9e-05
	31.018	-0.000574	0.000214	-0.000392	0.000112	2e-05
	31.04	-0.000572	0.000215	-0.000391	0.000114	2.2e-05
	31.062	-0.00057	0.000216	-0.00039	0.000115	2.3e-05
	31.084	-0.000568	0.000217	-0.000389	0.000117	2.5e-05
	31.106	-0.000566	0.000217	-0.000388	0.000119	2.7e-05
	31.128	-0.000564	0.000218	-0.000387	0.00012	2.9e-05
	31.15	-0.000562	0.000219	-0.000386	0.000122	3.1e-05
	31.172	-0.00056	0.00022	-0.000385	0.000123	3.3e-05
	31.194	-0.000559	0.000221	-0.000384	0.000125	3.6e-05
	31.216	-0.000557	0.000222	-0.000384	0.000126	3.8e-05
	31.238	-0.000555	0.000222	-0.000383	0.000128	4e-05
	31.26	-0.000553	0.000223	-0.000382	0.00013	4.3e-05
	31.282	-0.000551	0.000224	-0.000381	0.000131	4.5e-05
	31.304	-0.00055	0.000225	-0.00038	0.000133	4.8e-05
	31.326	-0.000548	0.000225	-0.000379	0.000134	5.1e-05
	31.348	-0.000546	0.000226	-0.000378	0.000136	5.3e-05
	31.37	-0.000544	0.000227	-0.000377	0.000137	5.6e-05
	31.392	-0.000543	0.000228	-0.000376	0.000139	5.9e-05
	31.414	-0.000541	0.000228	-0.000375	0.00014	6.2e-05
	31.435	-0.000539	0.000229	-0.000374	0.000142	6.5e-05
	31.457	-0.000537	0.00023	-0.000373	0.000143	6.7e-05
	31.479	-0.000536	0.000231	-0.000372	0.000145	7e-05
	31.501	-0.000534	0.000231	-0.000371	0.000146	7.3e-05
	31.523	-0.000532	0.000232	-0.000369	0.000148	7.6e-05
	31.545	-0.00053	0.000233	-0.000368	0.000149	7.9e-05
	31.567	-0.000529	0.000233	-0.000367	0.000151	8.2e-05
	31.589	-0.000527	0.000234	-0.000366	0.000152	8.5e-05
	31.611	-0.000525	0.000235	-0.000365	0.000154	8.8e-05
	31.633	-0.000524	0.000235	-0.000364	0.000155	9.1e-05
	31.655	-0.000522	0.000236	-0.000363	0.000156	9.4e-05
	31.677	-0.00052	0.000237	-0.000362	0.000158	9.7e-05
	31.699	-0.000518	0.000237	-0.000361	0.000159	0.0001
	31.721	-0.000517	0.000238	-0.000359	0.000161	0.000103
	31.743	-0.000515	0.000238	-0.000358	0.000162	0.000106
	31.765	-0.000513	0.000239	-0.000357	0.000163	0.000109
	31.787	-0.000512	0.00024	-0.000356	0.000165	0.000112
	31.809	-0.00051	0.00024	-0.000354	0.000166	0.000115
	31.831	-0.000508	0.000241	-0.000353	0.000168	0.000118
	31.853	-0.000506	0.000242	-0.000352	0.000169	0.000121
	31.874	-0.000505	0.000242	-0.000351	0.00017	0.000124
	31.896	-0.000503	0.000243	-0.000349	0.000172	0.000127
	31.918	-0.000501	0.000244	-0.000348	0.000173	0.000129
	31.94	-0.0005	0.000244	-0.000347	0.000174	0.000132
	31.962	-0.000498	0.000245	-0.000345	0.000176	0.000135
	31.984	-0.000496	0.000245	-0.000344	0.000177	0.000137
	32.006	-0.000494	0.000246	-0.000343	0.000178	0.00014
	32.028	-0.000493	0.000247	-0.000341	0.000179	0.000143
	32.05	-0.000491	0.000247	-0.00034	0.000181	0.000145
	32.072	-0.000489	0.000248	-0.000338	0.000182	0.000148
	32.094	-0.000487	0.000249	-0.000337	0.000183	0.00015
	32.116	-0.000486	0.000249	-0.000335	0.000184	0.000152
	32.138	-0.000484	0.00025	-0.000334	0.000185	0.000155
	32.16	-0.000482	0.000251	-0.000332	0.000187	0.000157
	32.182	-0.000481	0.000251	-0.000331	0.000188	0.00016
	32.204	-0.000479	0.000252	-0.000329	0.000189	0.000162
	32.226	-0.000477	0.000253	-0.000328	0.00019	0.000164
	32.248	-0.000476	0.000253	-0.000326	0.000191	0.000166
	32.27	-0.000474	0.000254	-0.000325	0.000192	0.000168
	32.291	-0.000472	0.000254	-0.000323	0.000193	0.00017
	32.313	-0.000471	0.000255	-0.000322	0.000195	0.000173
	32.335	-0.000469	0.000256	-0.00032	0.000196	0.000175
	32.357	-0.000467	0.000256	-0.000318	0.000197	0.000177
	32.379	-0.000466	0.000257	-0.000317	0.000198	0.000179
	32.401	-0.000464	0.000258	-0.000315	0.000199	0.00018
	32.423	-0.000462	0.000258	-0.000313	0.0002	0.000182
	32.445	-0.000461	0.000259	-0.000312	0.000201	0.000184
	32.467	-0.000459	0.00026	-0.00031	0.000202	0.000186
	32.489	-0.000458	0.00026	-0.000308	0.000203	0.000188
	32.511	-0.000456	0.000261	-0.000306	0.000204	0.000189
	32.533	-0.000455	0.000261	-0.000305	0.000205	0.000191
	32.555	-0.000453	0.000262	-0.000303	0.000206	0.000193
	32.577	-0.000452	0.000263	-0.000301	0.000207	0.000194
	32.599	-0.00045	0.000263	-0.000299	0.000208	0.000196
	32.621	-0.000449	0.000264	-0.000297	0.000209	0.000197
	32.643	-0.000447	0.000264	-0.000295	0.00021	0.000199
	32.665	-0.000446	0.000265	-0.000294	0.000211	0.0002
	32.687	-0.000445	0.000265	-0.000292	0.000211	0.000202
	32.709	-0.000443	0.000266	-0.00029	0.000212	0.000203
	32.73	-0.000442	0.000267	-0.000288	0.000213	0.000205
	32.752	-0.000441	0.000267	-0.000286	0.000214	0.000206
	32.774	-0.000439	0.000268	-0.000284	0.000215	0.000208
	32.796	-0.000438	0.000268	-0.000282	0.000216	0.000209
	32.818	-0.000437	0.000269	-0.00028	0.000217	0.00021
	32.84	-0.000436	0.000269	-0.000278	0.000218	0.000212
	32.862	-0.000435	0.00027	-0.000276	0.000219	0.000213
	32.884	-0.000433	0.00027	-0.000274	0.000219	0.000215
	32.906	-0.000432	0.000271	-0.000272	0.00022	0.000216
	32.928	-0.000431	0.000271	-0.00027	0.000221	0.000218
	32.95	-0.00043	0.000271	-0.000268	0.000222	0.000219
	32.972	-0.000429	0.000272	-0.000266	0.000223	0.000221
	32.994	-0.000428	0.000272	-0.000264	0.000224	0.000222
	33.016	-0.000427	0.000273	-0.000262	0.000224	0.000224
	33.038	-0.000426	0.000273	-0.00026	0.000225	0.000226
	33.06	-0.000426	0.000273	-0.000258	0.000226	0.000227
	33.082	-0.000425	0.000273	-0.000256	0.000227	0.000229
	33.104	-0.000424	0.000274	-0.000254	0.000228	0.000231
	33.126	-0.000423	0.000274	-0.000252	0.000228	0.000232
	33.147	-0.000422	0.000274	-0.00025	0.000229	0.000234
	33.169	-0.000422	0.000275	-0.000248	0.00023	0.000236
	33.191	-0.000421	0.000275	-0.000246	0.000231	0.000238
	33.213	-0.00042	0.000275	-0.000244	0.000231	0.00024
	33.235	-0.00042	0.000275	-0.000242	0.000232	0.000242
	33.257	-0.000419	0.000275	-0.00024	0.000233	0.000244
	33.279	-0.000419	0.000275	-0.000238	0.000234	0.000246
	33.301	-0.000418	0.000276	-0.000236	0.000235	0.000249
	33.323	-0.000418	0.000276	-0.000233	0.000235	0.000251
	33.345	-0.000417	0.000276	-0.000231	0.000236	0.000253
	33.367	-0.000417	0.000276	-0.000229	0.000237	0.000256
	33.389	-0.000417	0.000276	-0.000227	0.000238	0.000258
	33.411	-0.000416	0.000276	-0.000225	0.000238	0.000261
	33.433	-0.000416	0.000276	-0.000223	0.000239	0.000263
	33.455	-0.000416	0.000276	-0.000221	0.00024	0.000266
	33.477	-0.000415	0.000276	-0.000219	0.000241	0.000269
	33.499	-0.000415	0.000276	-0.000217	0.000241	0.000271
	33.521	-0.000415	0.000276	-0.000215	0.000242	0.000274
	33.543	-0.000415	0.000276	-0.000213	0.000243	0.000277
	33.565	-0.000415	0.000276	-0.000211	0.000244	0.00028
	33.586	-0.000414	0.000276	-0.000209	0.000245	0.000283
	33.608	-0.000414	0.000276	-0.000208	0.000245	0.000286
	33.63	-0.000414	0.000276	-0.000206	0.000246	0.000289
	33.652	-0.000414	0.000276	-0.000204	0.000247	0.000292
	33.674	-0.000414	0.000276	-0.000202	0.000248	0.000295
	33.696	-0.000414	0.000276	-0.0002	0.000248	0.000299
	33.718	-0.000414	0.000276	-0.000198	0.000249	0.000302
	33.74	-0.000414	0.000275	-0.000196	0.00025	0.000305
	33.762	-0.000414	0.000275	-0.000194	0.000251	0.000308
	33.784	-0.000414	0.000275	-0.000193	0.000252	0.000312
	33.806	-0.000415	0.000275	-0.000191	0.000253	0.000315
	33.828	-0.000415	0.000275	-0.000189	0.000253	0.000318
	33.85	-0.000415	0.000275	-0.000187	0.000254	0.000322
	33.872	-0.000415	0.000275	-0.000185	0.000255	0.000325
	33.894	-0.000415	0.000275	-0.000184	0.000256	0.000329
	33.916	-0.000415	0.000275	-0.000182	0.000257	0.000332
	33.938	-0.000416	0.000274	-0.00018	0.000258	0.000336
	33.96	-0.000416	0.000274	-0.000179	0.000259	0.000339
	33.982	-0.000416	0.000274	-0.000177	0.00026	0.000343
	34.004	-0.000416	0.000274	-0.000175	0.000261	0.000346
	34.025	-0.000417	0.000274	-0.000174	0.000262	0.00035
	34.047	-0.000417	0.000274	-0.000172	0.000263	0.000353
	34.069	-0.000417	0.000274	-0.00017	0.000263	0.000357
	34.091	-0.000417	0.000273	-0.000169	0.000264	0.00036
	34.113	-0.000418	0.000273	-0.000167	0.000265	0.000364
	34.135	-0.000418	0.000273	-0.000166	0.000267	0.000367
	34.157	-0.000418	0.000273	-0.000164	0.000268	0.000371
	34.179	-0.000419	0.000273	-0.000163	0.000269	0.000374
	34.201	-0.000419	0.000273	-0.000161	0.00027	0.000377
	34.223	-0.000419	0.000272	-0.00016	0.000271	0.000381
	34.245	-0.00042	0.000272	-0.000158	0.000272	0.000384
	34.267	-0.00042	0.000272	-0.000157	0.000273	0.000388
	34.289	-0.000421	0.000272	-0.000156	0.000274	0.000391
	34.311	-0.000421	0.000272	-0.000154	0.000275	0.000394
	34.333	-0.000422	0.000272	-0.000153	0.000276	0.000398
	34.355	-0.000422	0.000272	-0.000152	0.000278	0.000401
	34.377	-0.000423	0.000271	-0.00015	0.000279	0.000404
	34.399	-0.000423	0.000271	-0.000149	0.00028	0.000407
	34.421	-0.000424	0.000271	-0.000148	0.000281	0.000411
	34.442	-0.000424	0.000271	-0.000147	0.000282	0.000414
	34.464	-0.000425	0.000271	-0.000146	0.000284	0.000417
	34.486	-0.000425	0.000271	-0.000144	0.000285	0.00042
	34.508	-0.000426	0.00027	-0.000143	0.000286	0.000423
	34.53	-0.000427	0.00027	-0.000142	0.000287	0.000426
	34.552	-0.000427	0.00027	-0.000141	0.000289	0.000429
	34.574	-0.000428	0.00027	-0.00014	0.00029	0.000432
	34.596	-0.000429	0.00027	-0.000139	0.000291	0.000435
	34.618	-0.00043	0.00027	-0.000138	0.000293	0.000438
	34.64	-0.000431	0.000269	-0.000137	0.000294	0.00044
	34.662	-0.000431	0.000269	-0.000136	0.000295	0.000443
	34.684	-0.000432	0.000269	-0.000135	0.000297	0.000446
	34.706	-0.000433	0.000269	-0.000134	0.000298	0.000448
	34.728	-0.000434	0.000269	-0.000134	0.000299	0.000451
	34.75	-0.000435	0.000269	-0.000133	0.000301	0.000454
	34.772	-0.000436	0.000268	-0.000132	0.000302	0.000456
	34.794	-0.000437	0.000268	-0.000131	0.000304	0.000458
	34.816	-0.000439	0.000268	-0.000131	0.000305	0.000461
	34.838	-0.00044	0.000268	-0.00013	0.000307	0.000463
	34.86	-0.000441	0.000268	-0.000129	0.000308	0.000465
	34.881	-0.000442	0.000267	-0.000129	0.00031	0.000467
	34.903	-0.000444	0.000267	-0.000128	0.000311	0.000469
	34.925	-0.000445	0.000267	-0.000127	0.000313	0.000471
	34.947	-0.000446	0.000267	-0.000127	0.000314	0.000473
	34.969	-0.000448	0.000267	-0.000126	0.000316	0.000475
	34.991	-0.000449	0.000266	-0.000126	0.000317	0.000477
	35.013	-0.000451	0.000266	-0.000126	0.000319	0.000479
	35.035	-0.000453	0.000266	-0.000125	0.000321	0.00048
	35.057	-0.000454	0.000266	-0.000125	0.000322	0.000482
	35.079	-0.000456	0.000266	-0.000124	0.000324	0.000484
	35.101	-0.000458	0.000265	-0.000124	0.000326	0.000485
	35.123	-0.000459	0.000265	-0.000124	0.000327	0.000486
	35.145	-0.000461	0.000265	-0.000124	0.000329	0.000488
	35.167	-0.000463	0.000265	-0.000123	0.000331	0.000489
	35.189	-0.000465	0.000264	-0.000123	0.000333	0.00049
	35.211	-0.000467	0.000264	-0.000123	0.000334	0.000491
	35.233	-0.000469	0.000264	-0.000123	0.000336	0.000492
	35.255	-0.000471	0.000264	-0.000123	0.000338	0.000493
	35.277	-0.000474	0.000263	-0.000123	0.00034	0.000494
	35.299	-0.000476	0.000263	-0.000123	0.000342	0.000495
	35.32	-0.000478	0.000263	-0.000123	0.000344	0.000496
	35.342	-0.00048	0.000262	-0.000123	0.000346	0.000497
	35.364	-0.000483	0.000262	-0.000123	0.000348	0.000497
	35.386	-0.000485	0.000262	-0.000123	0.00035	0.000498
	35.408	-0.000488	0.000261	-0.000124	0.000352	0.000498
	35.43	-0.00049	0.000261	-0.000124	0.000354	0.000499
	35.452	-0.000493	0.000261	-0.000124	0.000356	0.000499
	35.474	-0.000495	0.00026	-0.000124	0.000358	0.000499
	35.496	-0.000498	0.00026	-0.000125	0.00036	0.0005
	35.518	-0.000501	0.00026	-0.000125	0.000363	0.0005
	35.54	-0.000503	0.000259	-0.000126	0.000365	0.0005
	35.562	-0.000506	0.000259	-0.000126	0.000367	0.0005
	35.584	-0.000509	0.000259	-0.000127	0.000369	0.0005
	35.606	-0.000512	0.000258	-0.000127	0.000372	0.000499
	35.628	-0.000515	0.000258	-0.000128	0.000374	0.000499
	35.65	-0.000518	0.000257	-0.000128	0.000376	0.000499
	35.672	-0.000521	0.000257	-0.000129	0.000379	0.000499
	35.694	-0.000524	0.000256	-0.000129	0.000381	0.000498
	35.716	-0.000527	0.000256	-0.00013	0.000384	0.000498
	35.737	-0.00053	0.000255	-0.000131	0.000386	0.000497
	35.759	-0.000533	0.000255	-0.000131	0.000389	0.000496
	35.781	-0.000536	0.000255	-0.000132	0.000391	0.000495
	35.803	-0.000539	0.000254	-0.000133	0.000394	0.000495
	35.825	-0.000543	0.000254	-0.000134	0.000396	0.000494
	35.847	-0.000546	0.000253	-0.000135	0.000399	0.000493
	35.869	-0.000549	0.000253	-0.000136	0.000402	0.000491
	35.891	-0.000553	0.000252	-0.000137	0.000404	0.00049
	35.913	-0.000556	0.000252	-0.000137	0.000407	0.000489
	35.935	-0.000559	0.000251	-0.000138	0.00041	0.000488
	35.957	-0.000563	0.000251	-0.000139	0.000413	0.000486
	35.979	-0.000566	0.00025	-0.00014	0.000416	0.000485
	36.001	-0.00057	0.00025	-0.000141	0.000418	0.000483
	36.023	-0.000573	0.000249	-0.000143	0.000421	0.000481
	36.045	-0.000577	0.000249	-0.000144	0.000424	0.00048
	36.067	-0.00058	0.000248	-0.000145	0.000427	0.000478
	36.089	-0.000584	0.000248	-0.000146	0.00043	0.000476
	36.111	-0.000587	0.000247	-0.000147	0.000433	0.000474
	36.133	-0.000591	0.000247	-0.000148	0.000436	0.000472
	36.155	-0.000595	0.000246	-0.000149	0.000439	0.00047
	36.176	-0.000598	0.000246	-0.000151	0.000442	0.000467
	36.198	-0.000602	0.000245	-0.000152	0.000445	0.000465
	36.22	-0.000606	0.000245	-0.000153	0.000448	0.000463
	36.242	-0.000609	0.000244	-0.000155	0.000451	0.00046
	36.264	-0.000613	0.000244	-0.000156	0.000455	0.000458
	36.286	-0.000617	0.000243	-0.000157	0.000458	0.000455
	36.308	-0.000621	0.000243	-0.000159	0.000461	0.000452
	36.33	-0.000624	0.000243	-0.00016	0.000464	0.00045
	36.352	-0.000628	0.000242	-0.000161	0.000467	0.000447
	36.374	-0.000632	0.000242	-0.000163	0.00047	0.000444
	36.396	-0.000636	0.000241	-0.000164	0.000473	0.000441
	36.418	-0.00064	0.000241	-0.000166	0.000477	0.000438
	36.44	-0.000643	0.000241	-0.000167	0.00048	0.000435
	36.462	-0.000647	0.00024	-0.000169	0.000483	0.000432
	36.484	-0.000651	0.00024	-0.00017	0.000486	0.000429
	36.506	-0.000655	0.00024	-0.000172	0.000489	0.000426
	36.528	-0.000659	0.000239	-0.000173	0.000493	0.000423
	36.55	-0.000663	0.000239	-0.000175	0.000496	0.00042
	36.572	-0.000667	0.000239	-0.000177	0.000499	0.000417
	36.594	-0.00067	0.000238	-0.000178	0.000502	0.000414
	36.615	-0.000674	0.000238	-0.00018	0.000505	0.00041
	36.637	-0.000678	0.000238	-0.000181	0.000508	0.000407
	36.659	-0.000682	0.000238	-0.000183	0.000512	0.000404
	36.681	-0.000686	0.000237	-0.000185	0.000515	0.000401
	36.703	-0.00069	0.000237	-0.000186	0.000518	0.000397
	36.725	-0.000694	0.000237	-0.000188	0.000521	0.000394
	36.747	-0.000697	0.000237	-0.00019	0.000524	0.000391
	36.769	-0.000701	0.000237	-0.000192	0.000527	0.000387
	36.791	-0.000705	0.000237	-0.000193	0.00053	0.000384
	36.813	-0.000709	0.000236	-0.000195	0.000533	0.000381
	36.835	-0.000713	0.000236	-0.000197	0.000536	0.000377
	36.857	-0.000716	0.000236	-0.000199	0.000539	0.000374
	36.879	-0.00072	0.000236	-0.000201	0.000542	0.00037
	36.901	-0.000724	0.000236	-0.000202	0.000545	0.000367
	36.923	-0.000728	0.000236	-0.000204	0.000548	0.000364
	36.945	-0.000732	0.000236	-0.000206	0.000551	0.000361
	36.967	-0.000735	0.000236	-0.000208	0.000554	0.000357
	36.989	-0.000739	0.000236	-0.00021	0.000557	0.000354
	37.011	-0.000743	0.000236	-0.000212	0.00056	0.000351
	37.032	-0.000746	0.000236	-0.000213	0.000563	0.000348
	37.054	-0.00075	0.000236	-0.000215	0.000566	0.000344
	37.076	-0.000754	0.000236	-0.000217	0.000569	0.000341
	37.098	-0.000757	0.000236	-0.000219	0.000571	0.000338
	37.12	-0.000761	0.000236	-0.000221	0.000574	0.000335
	37.142	-0.000764	0.000237	-0.000223	0.000577	0.000332
	37.164	-0.000768	0.000237	-0.000225	0.00058	0.000329
	37.186	-0.000771	0.000237	-0.000227	0.000582	0.000326
	37.208	-0.000775	0.000237	-0.000229	0.000585	0.000323
	37.23	-0.000778	0.000237	-0.000231	0.000588	0.000321
	37.252	-0.000782	0.000237	-0.000233	0.00059	0.000318
	37.274	-0.000785	0.000237	-0.000235	0.000593	0.000315
	37.296	-0.000788	0.000237	-0.000236	0.000595	0.000313
	37.318	-0.000792	0.000238	-0.000238	0.000598	0.00031
	37.34	-0.000795	0.000238	-0.00024	0.0006	0.000308
	37.362	-0.000798	0.000238	-0.000242	0.000603	0.000305
	37.384	-0.000801	0.000238	-0.000244	0.000605	0.000303
	37.406	-0.000804	0.000238	-0.000246	0.000608	0.000301
	37.428	-0.000808	0.000239	-0.000248	0.00061	0.000298
	37.45	-0.000811	0.000239	-0.00025	0.000612	0.000296
	37.471	-0.000814	0.000239	-0.000252	0.000615	0.000294
	37.493	-0.000817	0.000239	-0.000254	0.000617	0.000293
	37.515	-0.00082	0.000239	-0.000256	0.000619	0.000291
	37.537	-0.000823	0.00024	-0.000258	0.000621	0.000289
	37.559	-0.000826	0.00024	-0.00026	0.000623	0.000287
	37.581	-0.000829	0.00024	-0.000262	0.000625	0.000286
	37.603	-0.000831	0.00024	-0.000264	0.000628	0.000284
	37.625	-0.000834	0.00024	-0.000266	0.00063	0.000283
	37.647	-0.000837	0.000241	-0.000268	0.000632	0.000282
	37.669	-0.00084	0.000241	-0.00027	0.000634	0.000281
	37.691	-0.000843	0.000241	-0.000272	0.000635	0.00028
	37.713	-0.000845	0.000241	-0.000274	0.000637	0.000279
	37.735	-0.000848	0.000241	-0.000276	0.000639	0.000278
	37.757	-0.00085	0.000242	-0.000278	0.000641	0.000277
	37.779	-0.000853	0.000242	-0.00028	0.000643	0.000277
	37.801	-0.000855	0.000242	-0.000282	0.000645	0.000276
	37.823	-0.000858	0.000242	-0.000284	0.000646	0.000276
	37.845	-0.00086	0.000242	-0.000287	0.000648	0.000275
	37.867	-0.000863	0.000242	-0.000289	0.00065	0.000275
	37.888	-0.000865	0.000243	-0.000291	0.000651	0.000275
	37.91	-0.000867	0.000243	-0.000293	0.000653	0.000275
	37.932	-0.000869	0.000243	-0.000295	0.000655	0.000275
	37.954	-0.000872	0.000243	-0.000297	0.000656	0.000275
	37.976	-0.000874	0.000243	-0.000299	0.000658	0.000275
	37.998	-0.000876	0.000243	-0.000301	0.000659	0.000276
	38.02	-0.000878	0.000243	-0.000303	0.00066	0.000276
	38.042	-0.00088	0.000243	-0.000305	0.000662	0.000276
	38.064	-0.000882	0.000244	-0.000307	0.000663	0.000277
	38.086	-0.000884	0.000244	-0.000309	0.000665	0.000278
	38.108	-0.000885	0.000244	-0.000311	0.000666	0.000278
	38.13	-0.000887	0.000244	-0.000313	0.000667	0.000279
	38.152	-0.000889	0.000244	-0.000316	0.000668	0.00028
	38.174	-0.000891	0.000244	-0.000318	0.00067	0.000281
	38.196	-0.000892	0.000244	-0.00032	0.000671	0.000282
	38.218	-0.000894	0.000244	-0.000322	0.000672	0.000283
	38.24	-0.000896	0.000244	-0.000324	0.000673	0.000284
	38.262	-0.000897	0.000244	-0.000326	0.000674	0.000286
	38.284	-0.000899	0.000244	-0.000328	0.000675	0.000287
	38.306	-0.0009	0.000244	-0.000331	0.000676	0.000288
	38.327	-0.000902	0.000245	-0.000333	0.000677	0.00029
	38.349	-0.000903	0.000245	-0.000335	0.000678	0.000291
	38.371	-0.000904	0.000245	-0.000337	0.000679	0.000293
	38.393	-0.000906	0.000245	-0.000339	0.00068	0.000295
	38.415	-0.000907	0.000245	-0.000341	0.000681	0.000296
	38.437	-0.000908	0.000245	-0.000344	0.000682	0.000298
	38.459	-0.000909	0.000245	-0.000346	0.000682	0.0003
	38.481	-0.000911	0.000245	-0.000348	0.000683	0.000302
	38.503	-0.000912	0.000245	-0.00035	0.000684	0.000304
	38.525	-0.000913	0.000245	-0.000353	0.000685	0.000306
	38.547	-0.000914	0.000245	-0.000355	0.000685	0.000308
	38.569	-0.000915	0.000245	-0.000357	0.000686	0.00031
	38.591	-0.000916	0.000245	-0.000359	0.000687	0.000312
	38.613	-0.000917	0.000245	-0.000362	0.000687	0.000314
	38.635	-0.000918	0.000245	-0.000364	0.000688	0.000316
	38.657	-0.000919	0.000245	-0.000366	0.000688	0.000318
	38.679	-0.00092	0.000245	-0.000368	0.000689	0.000321
	38.701	-0.000921	0.000245	-0.000371	0.000689	0.000323
	38.723	-0.000922	0.000245	-0.000373	0.00069	0.000325
	38.745	-0.000923	0.000245	-0.000375	0.00069	0.000328
	38.766	-0.000924	0.000245	-0.000378	0.000691	0.00033
	38.788	-0.000925	0.000245	-0.00038	0.000691	0.000332
	38.81	-0.000926	0.000245	-0.000383	0.000691	0.000335
	38.832	-0.000927	0.000245	-0.000385	0.000692	0.000337
	38.854	-0.000928	0.000245	-0.000387	0.000692	0.00034
	38.876	-0.000929	0.000245	-0.00039	0.000692	0.000342
	38.898	-0.00093	0.000245	-0.000392	0.000692	0.000345
	38.92	-0.000931	0.000245	-0.000395	0.000693	0.000347
	38.942	-0.000932	0.000245	-0.000397	0.000693	0.00035
	38.964	-0.000933	0.000245	-0.000399	0.000693	0.000352
	38.986	-0.000934	0.000245	-0.000402	0.000693	0.000355
	39.008	-0.000935	0.000245	-0.000404	0.000693	0.000358
	39.03	-0.000936	0.000244	-0.000407	0.000693	0.00036
	39.052	-0.000937	0.000244	-0.000409	0.000693	0.000363
	39.074	-0.000938	0.000244	-0.000412	0.000693	0.000365
	39.096	-0.000939	0.000244	-0.000414	0.000693	0.000368
	39.118	-0.00094	0.000244	-0.000417	0.000693	0.00037
	39.14	-0.000941	0.000244	-0.00042	0.000693	0.000373
	39.162	-0.000942	0.000244	-0.000422	0.000693	0.000375
	39.183	-0.000943	0.000244	-0.000425	0.000693	0.000378
	39.205	-0.000944	0.000243	-0.000427	0.000693	0.000381
	39.227	-0.000945	0.000243	-0.00043	0.000693	0.000383
	39.249	-0.000946	0.000243	-0.000432	0.000692	0.000386
	39.271	-0.000948	0.000243	-0.000435	0.000692	0.000388
	39.293	-0.000949	0.000243	-0.000438	0.000692	0.00039
	39.315	-0.00095	0.000242	-0.00044	0.000692	0.000393
	39.337	-0.000952	0.000242	-0.000443	0.000691	0.000395
	39.359	-0.000953	0.000242	-0.000446	0.000691	0.000398
	39.381	-0.000954	0.000242	-0.000448	0.000691	0.0004
	39.403	-0.000956	0.000241	-0.000451	0.00069	0.000402
	39.425	-0.000957	0.000241	-0.000454	0.00069	0.000404
	39.447	-0.000958	0.000241	-0.000457	0.00069	0.000407
	39.469	-0.00096	0.00024	-0.000459	0.000689	0.000409
	39.491	-0.000961	0.00024	-0.000462	0.000689	0.000411
	39.513	-0.000963	0.00024	-0.000465	0.000688	0.000413
	39.535	-0.000964	0.000239	-0.000468	0.000688	0.000415
	39.557	-0.000966	0.000239	-0.000471	0.000687	0.000417
	39.579	-0.000968	0.000238	-0.000473	0.000687	0.000419
	39.601	-0.000969	0.000238	-0.000476	0.000686	0.000421
	39.622	-0.000971	0.000238	-0.000479	0.000686	0.000422
	39.644	-0.000972	0.000237	-0.000482	0.000685	0.000424
	39.666	-0.000974	0.000237	-0.000485	0.000685	0.000426
	39.688	-0.000976	0.000236	-0.000488	0.000684	0.000427
	39.71	-0.000978	0.000236	-0.000491	0.000684	0.000429
	39.732	-0.000979	0.000235	-0.000494	0.000683	0.00043
	39.754	-0.000981	0.000235	-0.000497	0.000682	0.000431
	39.776	-0.000983	0.000234	-0.0005	0.000682	0.000433
	39.798	-0.000985	0.000234	-0.000503	0.000681	0.000434
	39.82	-0.000987	0.000233	-0.000506	0.00068	0.000435
	39.842	-0.000989	0.000232	-0.000509	0.00068	0.000436
	39.864	-0.000991	0.000232	-0.000512	0.000679	0.000437
	39.886	-0.000993	0.000231	-0.000516	0.000678	0.000438
	39.908	-0.000995	0.000231	-0.000519	0.000678	0.000438
	39.93	-0.000997	0.00023	-0.000522	0.000677	0.000439
	39.952	-0.000999	0.000229	-0.000525	0.000676	0.00044
	39.974	-0.001001	0.000229	-0.000528	0.000676	0.00044
	39.996	-0.001003	0.000228	-0.000532	0.000675	0.00044
	40.018	-0.001005	0.000227	-0.000535	0.000674	0.000441
	40.04	-0.001007	0.000226	-0.000538	0.000673	0.000441
	40.061	-0.001009	0.000226	-0.000542	0.000673	0.000441
	40.083	-0.001012	0.000225	-0.000545	0.000672	0.000441
	40.105	-0.001014	0.000224	-0.000549	0.000671	0.000441
	40.127	-0.001016	0.000223	-0.000552	0.000671	0.000441
	40.149	-0.001019	0.000223	-0.000555	0.00067	0.000441
	40.171	-0.001021	0.000222	-0.000559	0.000669	0.00044
	40.193	-0.001023	0.000221	-0.000563	0.000668	0.00044
	40.215	-0.001026	0.00022	-0.000566	0.000668	0.00044
	40.237	-0.001028	0.000219	-0.00057	0.000667	0.000439
	40.259	-0.001031	0.000219	-0.000573	0.000666	0.000438
	40.281	-0.001033	0.000218	-0.000577	0.000666	0.000438
	40.303	-0.001036	0.000217	-0.000581	0.000665	0.000437
	40.325	-0.001038	0.000216	-0.000584	0.000664	0.000436
	40.347	-0.001041	0.000215	-0.000588	0.000664	0.000435
	40.369	-0.001044	0.000214	-0.000592	0.000663	0.000434
	40.391	-0.001047	0.000214	-0.000596	0.000662	0.000433
	40.413	-0.001049	0.000213	-0.0006	0.000662	0.000432
	40.435	-0.001052	0.000212	-0.000603	0.000661	0.000431
	40.457	-0.001055	0.000211	-0.000607	0.000661	0.000429
	40.478	-0.001058	0.00021	-0.000611	0.00066	0.000428
	40.5	-0.001061	0.000209	-0.000615	0.000659	0.000427
	40.522	-0.001064	0.000209	-0.000619	0.000659	0.000425
	40.544	-0.001067	0.000208	-0.000623	0.000658	0.000424
	40.566	-0.00107	0.000207	-0.000627	0.000658	0.000422
	40.588	-0.001073	0.000206	-0.000631	0.000657	0.00042
	40.61	-0.001076	0.000205	-0.000635	0.000657	0.000419
	40.632	-0.001079	0.000204	-0.00064	0.000657	0.000417
	40.654	-0.001082	0.000203	-0.000644	0.000656	0.000415
	40.676	-0.001086	0.000203	-0.000648	0.000656	0.000413
	40.698	-0.001089	0.000202	-0.000652	0.000655	0.000412
	40.72	-0.001092	0.000201	-0.000656	0.000655	0.00041
	40.742	-0.001096	0.0002	-0.000661	0.000655	0.000408
	40.764	-0.001099	0.0002	-0.000665	0.000655	0.000406
	40.786	-0.001102	0.000199	-0.000669	0.000654	0.000404
	40.808	-0.001106	0.000198	-0.000674	0.000654	0.000402
	40.83	-0.001109	0.000197	-0.000678	0.000654	0.0004
	40.852	-0.001113	0.000197	-0.000683	0.000654	0.000398
	40.874	-0.001117	0.000196	-0.000687	0.000654	0.000396
	40.896	-0.00112	0.000195	-0.000692	0.000654	0.000393
	40.917	-0.001124	0.000195	-0.000696	0.000654	0.000391
	40.939	-0.001128	0.000194	-0.000701	0.000654	0.000389
	40.961	-0.001131	0.000193	-0.000705	0.000654	0.000387
	40.983	-0.001135	0.000193	-0.00071	0.000654	0.000385
	41.005	-0.001139	0.000192	-0.000715	0.000654	0.000382
	41.027	-0.001143	0.000191	-0.000719	0.000654	0.00038
	41.049	-0.001147	0.000191	-0.000724	0.000654	0.000378
	41.071	-0.001151	0.00019	-0.000729	0.000654	0.000376
	41.093	-0.001155	0.00019	-0.000734	0.000654	0.000373
	41.115	-0.001159	0.000189	-0.000738	0.000655	0.000371
	41.137	-0.001163	0.000189	-0.000743	0.000655	0.000369
	41.159	-0.001167	0.000188	-0.000748	0.000655	0.000367
	41.181	-0.001171	0.000188	-0.000753	0.000656	0.000364
	41.203	-0.001175	0.000188	-0.000758	0.000656	0.000362
	41.225	-0.001179	0.000187	-0.000763	0.000656	0.00036
	41.247	-0.001183	0.000187	-0.000768	0.000657	0.000357
	41.269	-0.001187	0.000186	-0.000773	0.000657	0.000355
	41.291	-0.001192	0.000186	-0.000778	0.000658	0.000353
	41.313	-0.001196	0.000186	-0.000783	0.000658	0.000351
	41.335	-0.0012	0.000186	-0.000788	0.000659	0.000348
	41.356	-0.001204	0.000185	-0.000793	0.000659	0.000346
	41.378	-0.001209	0.000185	-0.000798	0.00066	0.000344
	41.4	-0.001213	0.000185	-0.000803	0.000661	0.000341
	41.422	-0.001217	0.000185	-0.000808	0.000661	0.000339
	41.444	-0.001222	0.000184	-0.000813	0.000662	0.000337
	41.466	-0.001226	0.000184	-0.000818	0.000663	0.000335
	41.488	-0.00123	0.000184	-0.000823	0.000663	0.000333
	41.51	-0.001235	0.000184	-0.000828	0.000664	0.00033
	41.532	-0.001239	0.000184	-0.000834	0.000665	0.000328
	41.554	-0.001244	0.000184	-0.000839	0.000666	0.000326
	41.576	-0.001248	0.000184	-0.000844	0.000666	0.000324
	41.598	-0.001252	0.000183	-0.000849	0.000667	0.000322
	41.62	-0.001257	0.000183	-0.000854	0.000668	0.00032
	41.642	-0.001261	0.000183	-0.00086	0.000669	0.000318
	41.664	-0.001266	0.000183	-0.000865	0.00067	0.000316
	41.686	-0.00127	0.000183	-0.00087	0.000671	0.000314
	41.708	-0.001275	0.000183	-0.000875	0.000672	0.000312
	41.73	-0.001279	0.000183	-0.000881	0.000673	0.00031
	41.752	-0.001284	0.000183	-0.000886	0.000674	0.000308
	41.773	-0.001288	0.000183	-0.000891	0.000675	0.000306
	41.795	-0.001293	0.000183	-0.000897	0.000675	0.000304
	41.817	-0.001297	0.000183	-0.000902	0.000676	0.000302
	41.839	-0.001302	0.000183	-0.000907	0.000677	0.0003
	41.861	-0.001306	0.000183	-0.000913	0.000678	0.000298
	41.883	-0.001311	0.000183	-0.000918	0.000679	0.000296
	41.905	-0.001315	0.000184	-0.000923	0.00068	0.000295
	41.927	-0.00132	0.000184	-0.000929	0.000681	0.000293
	41.949	-0.001324	0.000184	-0.000934	0.000682	0.000291
	41.971	-0.001329	0.000184	-0.00094	0.000683	0.000289
	41.993	-0.001333	0.000184	-0.000945	0.000684	0.000287
	42.015	-0.001337	0.000184	-0.00095	0.000685	0.000285
	42.037	-0.001342	0.000184	-0.000956	0.000686	0.000284
	42.059	-0.001346	0.000184	-0.000961	0.000687	0.000282
	42.081	-0.001351	0.000184	-0.000967	0.000688	0.00028
	42.103	-0.001355	0.000184	-0.000972	0.000689	0.000278
	42.125	-0.00136	0.000184	-0.000978	0.00069	0.000277
	42.147	-0.001364	0.000185	-0.000983	0.000691	0.000275
	42.169	-0.001368	0.000185	-0.000989	0.000692	0.000273
	42.191	-0.001373	0.000185	-0.000994	0.000693	0.000271
	42.212	-0.001377	0.000185	-0.001	0.000694	0.000269
	42.234	-0.001381	0.000185	-0.001005	0.000695	0.000268
	42.256	-0.001386	0.000185	-0.001011	0.000696	0.000266
	42.278	-0.00139	0.000185	-0.001016	0.000697	0.000264
	42.3	-0.001394	0.000185	-0.001022	0.000698	0.000262
	42.322	-0.001399	0.000186	-0.001027	0.000699	0.000261
	42.344	-0.001403	0.000186	-0.001033	0.0007	0.000259
	42.366	-0.001407	0.000186	-0.001039	0.000701	0.000257
	42.388	-0.001411	0.000186	-0.001044	0.000702	0.000256
	42.41	-0.001415	0.000186	-0.00105	0.000703	0.000254
	42.432	-0.00142	0.000186	-0.001055	0.000704	0.000252
	42.454	-0.001424	0.000186	-0.001061	0.000705	0.00025
	42.476	-0.001428	0.000187	-0.001067	0.000706	0.000249
	42.498	-0.001432	0.000187	-0.001072	0.000706	0.000247
	42.52	-0.001436	0.000187	-0.001078	0.000707	0.000246
	42.542	-0.00144	0.000187	-0.001084	0.000708	0.000244
	42.564	-0.001444	0.000187	-0.001089	0.000709	0.000242
	42.586	-0.001449	0.000187	-0.001095	0.00071	0.000241
	42.608	-0.001453	0.000187	-0.001101	0.000711	0.000239
	42.629	-0.001457	0.000188	-0.001106	0.000711	0.000238
	42.651	-0.001461	0.000188	-0.001112	0.000712	0.000236
	42.673	-0.001465	0.000188	-0.001118	0.000713	0.000235
	42.695	-0.001469	0.000188	-0.001124	0.000714	0.000233
	42.717	-0.001473	0.000188	-0.001129	0.000715	0.000232
	42.739	-0.001477	0.000188	-0.001135	0.000715	0.000231
	42.761	-0.001481	0.000188	-0.001141	0.000716	0.000229
	42.783	-0.001485	0.000189	-0.001147	0.000717	0.000228
	42.805	-0.001489	0.000189	-0.001152	0.000718	0.000227
	42.827	-0.001493	0.000189	-0.001158	0.000718	0.000226
	42.849	-0.001497	0.000189	-0.001164	0.000719	0.000225
	42.871	-0.001501	0.000189	-0.00117	0.00072	0.000223
	42.893	-0.001505	0.000189	-0.001176	0.00072	0.000222
	42.915	-0.001509	0.00019	-0.001182	0.000721	0.000221
	42.937	-0.001513	0.00019	-0.001188	0.000722	0.00022
	42.959	-0.001517	0.00019	-0.001193	0.000722	0.00022
	42.981	-0.001521	0.00019	-0.001199	0.000723	0.000219
	43.003	-0.001525	0.00019	-0.001205	0.000724	0.000218
	43.025	-0.001528	0.000191	-0.001211	0.000724	0.000217
	43.047	-0.001532	0.000191	-0.001217	0.000725	0.000217
	43.068	-0.001536	0.000191	-0.001223	0.000725	0.000216
	43.09	-0.00154	0.000191	-0.001229	0.000726	0.000216
	43.112	-0.001544	0.000191	-0.001235	0.000726	0.000215
	43.134	-0.001548	0.000192	-0.001241	0.000727	0.000215
	43.156	-0.001552	0.000192	-0.001247	0.000727	0.000214
	43.178	-0.001556	0.000192	-0.001253	0.000728	0.000214
	43.2	-0.00156	0.000192	-0.001259	0.000728	0.000214
	43.222	-0.001564	0.000192	-0.001265	0.000729	0.000214
	43.244	-0.001568	0.000193	-0.001271	0.000729	0.000214
	43.266	-0.001572	0.000193	-0.001278	0.00073	0.000214
	43.288	-0.001576	0.000193	-0.001284	0.00073	0.000214
	43.31	-0.00158	0.000193	-0.00129	0.00073	0.000214
	43.332	-0.001585	0.000194	-0.001296	0.000731	0.000214
	43.354	-0.001589	0.000194	-0.001302	0.000731	0.000214
	43.376	-0.001593	0.000194	-0.001308	0.000732	0.000214
	43.398	-0.001597	0.000195	-0.001315	0.000732	0.000215
	43.42	-0.001601	0.000195	-0.001321	0.000732	0.000215
	43.442	-0.001605	0.000195	-0.001327	0.000732	0.000216
	43.464	-0.001609	0.000195	-0.001333	0.000733	0.000216
	43.486	-0.001613	0.000196	-0.00134	0.000733	0.000217
	43.507	-0.001617	0.000196	-0.001346	0.000733	0.000217
	43.529	-0.001621	0.000196	-0.001352	0.000733	0.000218
	43.551	-0.001625	0.000197	-0.001359	0.000733	0.000218
	43.573	-0.001629	0.000197	-0.001365	0.000734	0.000219
	43.595	-0.001634	0.000197	-0.001372	0.000734	0.00022
	43.617	-0.001638	0.000197	-0.001378	0.000734	0.000221
	43.639	-0.001642	0.000198	-0.001385	0.000734	0.000222
	43.661	-0.001646	0.000198	-0.001391	0.000734	0.000222
	43.683	-0.00165	0.000198	-0.001398	0.000734	0.000223
	43.705	-0.001654	0.000199	-0.001404	0.000734	0.000224
	43.727	-0.001658	0.000199	-0.001411	0.000734	0.000225
	43.749	-0.001662	0.000199	-0.001418	0.000734	0.000226
	43.771	-0.001667	0.0002	-0.001424	0.000734	0.000227
	43.793	-0.001671	0.0002	-0.001431	0.000734	0.000228
	43.815	-0.001675	0.0002	-0.001438	0.000734	0.000229
	43.837	-0.001679	0.0002	-0.001445	0.000734	0.00023
	43.859	-0.001683	0.000201	-0.001452	0.000733	0.000231
	43.881	-0.001687	0.000201	-0.001458	0.000733	0.000232
	43.903	-0.001691	0.000201	-0.001465	0.000733	0.000233
	43.924	-0.001695	0.000201	-0.001472	0.000733	0.000234
	43.946	-0.001699	0.000202	-0.001479	0.000732	0.000235
	43.968	-0.001703	0.000202	-0.001486	0.000732	0.000236
	43.99	-0.001707	0.000202	-0.001493	0.000732	0.000237
	44.012	-0.001711	0.000202	-0.0015	0.000732	0.000238
	44.034	-0.001715	0.000202	-0.001508	0.000731	0.000239
	44.056	-0.001719	0.000203	-0.001515	0.000731	0.00024
	44.078	-0.001723	0.000203	-0.001522	0.00073	0.000241
	44.1	-0.001727	0.000203	-0.001529	0.00073	0.000242
	44.122	-0.001731	0.000203	-0.001537	0.000729	0.000243
	44.144	-0.001735	0.000203	-0.001544	0.000729	0.000244
	44.166	-0.001739	0.000203	-0.001551	0.000728	0.000244
	44.188	-0.001743	0.000203	-0.001559	0.000728	0.000245
	44.21	-0.001747	0.000204	-0.001566	0.000727	0.000246
	44.232	-0.00175	0.000204	-0.001574	0.000726	0.000247
	44.254	-0.001754	0.000204	-0.001582	0.000726	0.000248
	44.276	-0.001758	0.000204	-0.001589	0.000725	0.000248
	44.298	-0.001762	0.000204	-0.001597	0.000724	0.000249
	44.32	-0.001765	0.000204	-0.001605	0.000724	0.000249
	44.342	-0.001769	0.000204	-0.001612	0.000723	0.00025
	44.363	-0.001773	0.000204	-0.00162	0.000722	0.000251
	44.385	-0.001776	0.000204	-0.001628	0.000721	0.000251
	44.407	-0.00178	0.000204	-0.001636	0.000721	0.000251
	44.429	-0.001784	0.000204	-0.001644	0.00072	0.000252
	44.451	-0.001787	0.000204	-0.001652	0.000719	0.000252
	44.473	-0.001791	0.000204	-0.00166	0.000718	0.000252
	44.495	-0.001794	0.000203	-0.001668	0.000717	0.000253
	44.517	-0.001798	0.000203	-0.001676	0.000716	0.000253
	44.539	-0.001801	0.000203	-0.001684	0.000715	0.000253
	44.561	-0.001805	0.000203	-0.001693	0.000714	0.000253
	44.583	-0.001808	0.000203	-0.001701	0.000713	0.000253
	44.605	-0.001811	0.000203	-0.001709	0.000712	0.000253
	44.627	-0.001815	0.000203	-0.001718	0.000711	0.000253
	44.649	-0.001818	0.000202	-0.001726	0.00071	0.000253
	44.671	-0.001821	0.000202	-0.001734	0.000709	0.000253
	44.693	-0.001825	0.000202	-0.001743	0.000708	0.000253
	44.715	-0.001828	0.000202	-0.001751	0.000707	0.000253
	44.737	-0.001831	0.000202	-0.00176	0.000706	0.000253
	44.759	-0.001834	0.000201	-0.001769	0.000705	0.000253
	44.781	-0.001837	0.000201	-0.001777	0.000703	0.000252
	44.802	-0.00184	0.000201	-0.001786	0.000702	0.000252
	44.824	-0.001843	0.000201	-0.001795	0.000701	0.000252
	44.846	-0.001846	0.0002	-0.001803	0.0007	0.000252
	44.868	-0.00185	0.0002	-0.001812	0.000699	0.000251
	44.89	-0.001852	0.0002	-0.001821	0.000697	0.000251
	44.912	-0.001855	0.0002	-0.00183	0.000696	0.000251
	44.934	-0.001858	0.000199	-0.001839	0.000695	0.00025
	44.956	-0.001861	0.000199	-0.001848	0.000694	0.00025
	44.978	-0.001864	0.000199	-0.001857	0.000693	0.00025
	45	-0.001867	0.000198	-0.001866	0.000691	0.000249
	45.022	-0.00187	0.000198	-0.001875	0.00069	0.000249
	45.044	-0.001873	0.000198	-0.001884	0.000689	0.000249
	45.066	-0.001875	0.000198	-0.001893	0.000688	0.000248
	45.088	-0.001878	0.000198	-0.001902	0.000687	0.000248
	45.11	-0.001881	0.000197	-0.001911	0.000685	0.000247
	45.132	-0.001883	0.000197	-0.001921	0.000684	0.000247
	45.154	-0.001886	0.000197	-0.00193	0.000683	0.000247
	45.176	-0.001888	0.000197	-0.001939	0.000682	0.000246
	45.198	-0.001891	0.000196	-0.001949	0.00068	0.000246
	45.219	-0.001893	0.000196	-0.001958	0.000679	0.000245
	45.241	-0.001896	0.000196	-0.001967	0.000678	0.000245
	45.263	-0.001898	0.000196	-0.001977	0.000677	0.000245
	45.285	-0.001901	0.000196	-0.001986	0.000676	0.000244
	45.307	-0.001903	0.000196	-0.001996	0.000674	0.000244
	45.329	-0.001905	0.000196	-0.002005	0.000673	0.000244
	45.351	-0.001908	0.000195	-0.002015	0.000672	0.000243
	45.373	-0.00191	0.000195	-0.002024	0.000671	0.000243
	45.395	-0.001912	0.000195	-0.002034	0.00067	0.000242
	45.417	-0.001914	0.000195	-0.002044	0.000669	0.000242
	45.439	-0.001917	0.000195	-0.002053	0.000668	0.000242
	45.461	-0.001919	0.000195	-0.002063	0.000666	0.000241
	45.483	-0.001921	0.000195	-0.002073	0.000665	0.000241
	45.505	-0.001923	0.000195	-0.002082	0.000664	0.000241
	45.527	-0.001925	0.000195	-0.002092	0.000663	0.00024
	45.549	-0.001927	0.000195	-0.002102	0.000662	0.00024
	45.571	-0.001928	0.000196	-0.002112	0.000661	0.00024
	45.593	-0.00193	0.000196	-0.002122	0.00066	0.000239
	45.615	-0.001932	0.000196	-0.002131	0.000659	0.000239
	45.637	-0.001934	0.000196	-0.002141	0.000658	0.000239
	45.658	-0.001935	0.000196	-0.002151	0.000657	0.000238
	45.68	-0.001937	0.000196	-0.002161	0.000656	0.000238
	45.702	-0.001939	0.000197	-0.002171	0.000655	0.000238
	45.724	-0.00194	0.000197	-0.002181	0.000654	0.000237
	45.746	-0.001942	0.000197	-0.002191	0.000653	0.000237
	45.768	-0.001943	0.000198	-0.002201	0.000652	0.000237
	45.79	-0.001944	0.000198	-0.00221	0.000651	0.000236
	45.812	-0.001946	0.000198	-0.00222	0.00065	0.000236
	45.834	-0.001947	0.000199	-0.00223	0.000649	0.000235
	45.856	-0.001948	0.000199	-0.00224	0.000648	0.000235
	45.878	-0.001949	0.000199	-0.00225	0.000648	0.000235
	45.9	-0.00195	0.0002	-0.00226	0.000647	0.000234
	45.922	-0.001951	0.0002	-0.00227	0.000646	0.000234
	45.944	-0.001952	0.000201	-0.00228	0.000645	0.000233
	45.966	-0.001953	0.000201	-0.002289	0.000644	0.000233
	45.988	-0.001954	0.000202	-0.002299	0.000644	0.000232
	46.01	-0.001954	0.000202	-0.002309	0.000643	0.000232
	46.032	-0.001955	0.000203	-0.002319	0.000642	0.000231
	46.054	-0.001956	0.000204	-0.002329	0.000641	0.000231
	46.076	-0.001956	0.000204	-0.002338	0.000641	0.00023
	46.097	-0.001957	0.000205	-0.002348	0.00064	0.00023
	46.119	-0.001957	0.000205	-0.002358	0.000639	0.000229
	46.141	-0.001957	0.000206	-0.002367	0.000639	0.000229
	46.163	-0.001957	0.000207	-0.002377	0.000638	0.000228
	46.185	-0.001958	0.000207	-0.002386	0.000638	0.000227
	46.207	-0.001958	0.000208	-0.002396	0.000637	0.000226
	46.229	-0.001958	0.000209	-0.002405	0.000636	0.000226
	46.251	-0.001958	0.00021	-0.002415	0.000636	0.000225
	46.273	-0.001957	0.00021	-0.002424	0.000635	0.000224
	46.295	-0.001957	0.000211	-0.002433	0.000635	0.000223
	46.317	-0.001957	0.000212	-0.002442	0.000634	0.000222
	46.339	-0.001956	0.000213	-0.002451	0.000634	0.000221
	46.361	-0.001956	0.000213	-0.00246	0.000634	0.00022
	46.383	-0.001955	0.000214	-0.002469	0.000633	0.000218
	46.405	-0.001954	0.000215	-0.002478	0.000633	0.000217
	46.427	-0.001954	0.000216	-0.002487	0.000632	0.000216
	46.449	-0.001953	0.000217	-0.002496	0.000632	0.000215
	46.471	-0.001952	0.000217	-0.002504	0.000632	0.000213
	46.493	-0.001951	0.000218	-0.002513	0.000631	0.000211
	46.514	-0.001949	0.000219	-0.002521	0.000631	0.00021
	46.536	-0.001948	0.00022	-0.00253	0.000631	0.000208
	46.558	-0.001947	0.000221	-0.002538	0.00063	0.000206
	46.58	-0.001945	0.000222	-0.002546	0.00063	0.000204
	46.602	-0.001944	0.000222	-0.002554	0.00063	0.000202
	46.624	-0.001942	0.000223	-0.002562	0.00063	0.0002
	46.646	-0.00194	0.000224	-0.00257	0.000629	0.000198
	46.668	-0.001938	0.000225	-0.002577	0.000629	0.000196
	46.69	-0.001936	0.000226	-0.002585	0.000629	0.000194
	46.712	-0.001934	0.000227	-0.002592	0.000629	0.000191
	46.734	-0.001932	0.000228	-0.002599	0.000629	0.000189
	46.756	-0.001929	0.000228	-0.002606	0.000629	0.000186
	46.778	-0.001927	0.000229	-0.002613	0.000629	0.000183
	46.8	-0.001924	0.00023	-0.00262	0.000629	0.000181
	46.822	-0.001922	0.000231	-0.002627	0.000629	0.000178
	46.844	-0.001919	0.000232	-0.002633	0.000629	0.000175
	46.866	-0.001916	0.000233	-0.002639	0.000629	0.000172
	46.888	-0.001913	0.000234	-0.002646	0.000629	0.000168
	46.91	-0.001909	0.000234	-0.002651	0.000629	0.000165
	46.932	-0.001906	0.000235	-0.002657	0.000629	0.000162
	46.953	-0.001903	0.000236	-0.002663	0.000629	0.000159
	46.975	-0.001899	0.000237	-0.002668	0.000629	0.000155
	46.997	-0.001895	0.000238	-0.002673	0.000629	0.000152
	47.019	-0.001892	0.000239	-0.002678	0.000629	0.000148
	47.041	-0.001888	0.000239	-0.002683	0.000629	0.000144
	47.063	-0.001884	0.00024	-0.002688	0.000629	0.000141
	47.085	-0.001879	0.000241	-0.002692	0.00063	0.000137
	47.107	-0.001875	0.000242	-0.002696	0.00063	0.000133
	47.129	-0.001871	0.000243	-0.0027	0.00063	0.000129
	47.151	-0.001866	0.000244	-0.002703	0.00063	0.000125
	47.173	-0.001861	0.000244	-0.002707	0.00063	0.000121
	47.195	-0.001856	0.000245	-0.00271	0.000631	0.000117
	47.217	-0.001851	0.000246	-0.002713	0.000631	0.000113
	47.239	-0.001846	0.000247	-0.002716	0.000631	0.000109
	47.261	-0.001841	0.000248	-0.002718	0.000631	0.000105
	47.283	-0.001836	0.000248	-0.00272	0.000632	0.000101
	47.305	-0.00183	0.000249	-0.002722	0.000632	9.7e-05
	47.327	-0.001824	0.00025	-0.002723	0.000632	9.2e-05
	47.349	-0.001818	0.000251	-0.002725	0.000633	8.8e-05
	47.371	-0.001812	0.000252	-0.002726	0.000633	8.4e-05
	47.392	-0.001806	0.000252	-0.002727	0.000633	8e-05
	47.414	-0.0018	0.000253	-0.002727	0.000634	7.5e-05
	47.436	-0.001793	0.000254	-0.002727	0.000634	7.1e-05
	47.458	-0.001787	0.000255	-0.002727	0.000634	6.7e-05
	47.48	-0.00178	0.000255	-0.002726	0.000635	6.3e-05
	47.502	-0.001773	0.000256	-0.002726	0.000635	5.8e-05
	47.524	-0.001766	0.000257	-0.002725	0.000636	5.4e-05
	47.546	-0.001759	0.000258	-0.002723	0.000636	5e-05
	47.568	-0.001751	0.000258	-0.002721	0.000637	4.5e-05
	47.59	-0.001744	0.000259	-0.002719	0.000637	4.1e-05
	47.612	-0.001736	0.00026	-0.002717	0.000637	3.7e-05
	47.634	-0.001728	0.000261	-0.002714	0.000638	3.3e-05
	47.656	-0.00172	0.000261	-0.002711	0.000638	2.8e-05
	47.678	-0.001712	0.000262	-0.002708	0.000639	2.4e-05
	47.7	-0.001703	0.000263	-0.002704	0.000639	2e-05
	47.722	-0.001694	0.000264	-0.0027	0.00064	1.6e-05
	47.744	-0.001686	0.000264	-0.002695	0.00064	1.2e-05
	47.766	-0.001677	0.000265	-0.00269	0.000641	8e-06
	47.788	-0.001667	0.000266	-0.002685	0.000641	3e-06
	47.809	-0.001658	0.000267	-0.00268	0.000642	-1e-06
	47.831	-0.001648	0.000268	-0.002674	0.000642	-5e-06
	47.853	-0.001639	0.000268	-0.002667	0.000643	-9e-06
	47.875	-0.001629	0.000269	-0.002661	0.000644	-1.3e-05
	47.897	-0.001619	0.00027	-0.002653	0.000644	-1.7e-05
	47.919	-0.001608	0.000271	-0.002646	0.000645	-2.1e-05
	47.941	-0.001598	0.000272	-0.002638	0.000645	-2.5e-05
	47.963	-0.001587	0.000272	-0.00263	0.000646	-2.9e-05
	47.985	-0.001576	0.000273	-0.002621	0.000647	-3.3e-05
	48.007	-0.001565	0.000274	-0.002612	0.000647	-3.6e-05
	48.029	-0.001553	0.000275	-0.002602	0.000648	-4e-05
	48.051	-0.001542	0.000276	-0.002592	0.000649	-4.4e-05
	48.073	-0.00153	0.000277	-0.002582	0.000649	-4.8e-05
	48.095	-0.001518	0.000278	-0.002571	0.00065	-5.2e-05
	48.117	-0.001506	0.000279	-0.00256	0.000651	-5.5e-05
	48.139	-0.001493	0.000279	-0.002548	0.000651	-5.9e-05
	48.161	-0.00148	0.00028	-0.002536	0.000652	-6.3e-05
	48.183	-0.001468	0.000281	-0.002524	0.000653	-6.6e-05
	48.205	-0.001454	0.000282	-0.002511	0.000653	-7e-05
	48.227	-0.001441	0.000283	-0.002497	0.000654	-7.3e-05
	48.248	-0.001427	0.000284	-0.002484	0.000655	-7.7e-05
	48.27	-0.001413	0.000285	-0.002469	0.000656	-8e-05
	48.292	-0.001399	0.000286	-0.002455	0.000656	-8.4e-05
	48.314	-0.001385	0.000287	-0.002439	0.000657	-8.7e-05
	48.336	-0.00137	0.000289	-0.002424	0.000658	-9e-05
	48.358	-0.001355	0.00029	-0.002408	0.000659	-9.4e-05
	48.38	-0.00134	0.000291	-0.002391	0.000659	-9.7e-05
	48.402	-0.001325	0.000292	-0.002374	0.00066	-0.0001
	48.424	-0.001309	0.000293	-0.002357	0.000661	-0.000103
	48.446	-0.001293	0.000294	-0.002339	0.000662	-0.000106
	48.468	-0.001277	0.000295	-0.002321	0.000663	-0.000109
	48.49	-0.00126	0.000297	-0.002302	0.000663	-0.000112
	48.512	-0.001244	0.000298	-0.002282	0.000664	-0.000115
	48.534	-0.001227	0.000299	-0.002263	0.000665	-0.000118
	48.556	-0.001209	0.000301	-0.002242	0.000666	-0.00012
	48.578	-0.001192	0.000302	-0.002222	0.000666	-0.000123
	48.6	-0.001174	0.000303	-0.002201	0.000667	-0.000126
	48.622	-0.001156	0.000305	-0.002179	0.000668	-0.000128
	48.644	-0.001137	0.000306	-0.002157	0.000669	-0.000131
	48.665	-0.001118	0.000308	-0.002134	0.00067	-0.000133
	48.687	-0.001099	0.000309	-0.002111	0.00067	-0.000136
	48.709	-0.00108	0.000311	-0.002088	0.000671	-0.000138
	48.731	-0.00106	0.000312	-0.002064	0.000672	-0.000141
	48.753	-0.001041	0.000314	-0.002039	0.000673	-0.000143
	48.775	-0.00102	0.000316	-0.002014	0.000673	-0.000145
	48.797	-0.001	0.000317	-0.001989	0.000674	-0.000147
	48.819	-0.000979	0.000319	-0.001963	0.000675	-0.000149
	48.841	-0.000958	0.000321	-0.001936	0.000676	-0.000152
	48.863	-0.000936	0.000323	-0.00191	0.000676	-0.000154
	48.885	-0.000915	0.000324	-0.001882	0.000677	-0.000156
	48.907	-0.000892	0.000326	-0.001854	0.000678	-0.000158
	48.929	-0.00087	0.000328	-0.001826	0.000678	-0.00016
	48.951	-0.000847	0.00033	-0.001797	0.000679	-0.000161
	48.973	-0.000824	0.000332	-0.001768	0.00068	-0.000163
	48.995	-0.000801	0.000334	-0.001738	0.00068	-0.000165
	49.017	-0.000777	0.000336	-0.001708	0.000681	-0.000167
	49.039	-0.000753	0.000339	-0.001678	0.000682	-0.000169
	49.061	-0.000729	0.000341	-0.001646	0.000682	-0.00017
	49.083	-0.000704	0.000343	-0.001615	0.000683	-0.000172
	49.104	-0.000679	0.000345	-0.001583	0.000683	-0.000173
	49.126	-0.000654	0.000348	-0.00155	0.000684	-0.000175
	49.148	-0.000628	0.00035	-0.001517	0.000684	-0.000177
	49.17	-0.000602	0.000353	-0.001484	0.000685	-0.000178
	49.192	-0.000576	0.000355	-0.00145	0.000685	-0.00018
	49.214	-0.00055	0.000358	-0.001416	0.000686	-0.000181
	49.236	-0.000523	0.000361	-0.001381	0.000686	-0.000182
	49.258	-0.000495	0.000364	-0.001346	0.000687	-0.000184
	49.28	-0.000468	0.000366	-0.001311	0.000687	-0.000185
	49.302	-0.00044	0.000369	-0.001274	0.000688	-0.000186
	49.324	-0.000412	0.000372	-0.001238	0.000688	-0.000188
	49.346	-0.000383	0.000375	-0.001201	0.000689	-0.000189
	49.368	-0.000354	0.000379	-0.001164	0.000689	-0.00019
	49.39	-0.000325	0.000382	-0.001126	0.000689	-0.000191
	49.412	-0.000295	0.000385	-0.001088	0.00069	-0.000192
	49.434	-0.000265	0.000388	-0.001049	0.00069	-0.000193
	49.456	-0.000235	0.000392	-0.001011	0.00069	-0.000194
	49.478	-0.000205	0.000395	-0.000971	0.00069	-0.000195
	49.5	-0.000174	0.000399	-0.000932	0.000691	-0.000196
	49.522	-0.000143	0.000403	-0.000891	0.000691	-0.000197
	49.543	-0.000111	0.000406	-0.000851	0.000691	-0.000198
	49.565	-7.9e-05	0.00041	-0.00081	0.000691	-0.000199
	49.587	-4.7e-05	0.000414	-0.000769	0.000691	-0.0002
	49.609	-1.5e-05	0.000418	-0.000727	0.000692	-0.000201
	49.631	1.8e-05	0.000422	-0.000685	0.000692	-0.000201
	49.653	5.1e-05	0.000427	-0.000643	0.000692	-0.000202
	49.675	8.5e-05	0.000431	-0.000601	0.000692	-0.000203
	49.697	0.000119	0.000435	-0.000558	0.000692	-0.000204
	49.719	0.000153	0.00044	-0.000514	0.000692	-0.000204
	49.741	0.000187	0.000444	-0.000471	0.000692	-0.000205
	49.763	0.000222	0.000449	-0.000427	0.000692	-0.000206
	49.785	0.000257	0.000454	-0.000383	0.000692	-0.000206
	49.807	0.000292	0.000459	-0.000338	0.000692	-0.000207
	49.829	0.000327	0.000464	-0.000293	0.000692	-0.000207
	49.851	0.000363	0.000469	-0.000248	0.000692	-0.000208
	49.873	0.000399	0.000474	-0.000203	0.000692	-0.000208
	49.895	0.000436	0.00048	-0.000157	0.000692	-0.000209
	49.917	0.000472	0.000485	-0.000112	0.000692	-0.000209
	49.939	0.000509	0.000491	-6.5e-05	0.000692	-0.00021
	49.96	0.000547	0.000496	-1.9e-05	0.000692	-0.00021
	49.982	0.000584	0.000502	2.8e-05	0.000692	-0.000211
	50.004	0.000622	0.000508	7.4e-05	0.000691	-0.000211
	50.026	0.00066	0.000514	0.000121	0.000691	-0.000211
	50.048	0.000698	0.000521	0.000169	0.000691	-0.000212
	50.07	0.000737	0.000527	0.000216	0.000691	-0.000212
	50.092	0.000776	0.000533	0.000264	0.000691	-0.000212
	50.114	0.000815	0.00054	0.000312	0.00069	-0.000212
	50.136	0.000854	0.000547	0.00036	0.00069	-0.000213
	50.158	0.000894	0.000554	0.000408	0.00069	-0.000213
	50.18	0.000934	0.000561	0.000456	0.00069	-0.000213
	50.202	0.000974	0.000568	0.000505	0.000689	-0.000213
	50.224	0.001014	0.000575	0.000553	0.000689	-0.000213
	50.246	0.001054	0.000583	0.000602	0.000689	-0.000213
	50.268	0.001095	0.00059	0.000651	0.000689	-0.000214
	50.29	0.001136	0.000598	0.0007	0.000688	-0.000214
	50.312	0.001177	0.000606	0.000749	0.000688	-0.000214
	50.334	0.001218	0.000614	0.000798	0.000688	-0.000214
	50.356	0.00126	0.000622	0.000848	0.000687	-0.000214
	50.378	0.001302	0.000631	0.000897	0.000687	-0.000214
	50.399	0.001343	0.000639	0.000946	0.000687	-0.000213
	50.421	0.001385	0.000648	0.000996	0.000686	-0.000213
	50.443	0.001428	0.000657	0.001045	0.000686	-0.000213
	50.465	0.00147	0.000666	0.001095	0.000685	-0.000213
	50.487	0.001512	0.000675	0.001145	0.000685	-0.000213
	50.509	0.001555	0.000684	0.001194	0.000685	-0.000213
	50.531	0.001598	0.000694	0.001244	0.000684	-0.000212
	50.553	0.001641	0.000703	0.001294	0.000684	-0.000212
	50.575	0.001684	0.000713	0.001343	0.000683	-0.000212
	50.597	0.001727	0.000723	0.001393	0.000683	-0.000211
	50.619	0.00177	0.000733	0.001443	0.000683	-0.000211
	50.641	0.001814	0.000744	0.001492	0.000682	-0.000211
	50.663	0.001857	0.000754	0.001542	0.000682	-0.00021
	50.685	0.001901	0.000765	0.001591	0.000681	-0.000209
	50.707	0.001944	0.000776	0.00164	0.000681	-0.000209
	50.729	0.001988	0.000787	0.00169	0.00068	-0.000208
	50.751	0.002032	0.000798	0.001739	0.00068	-0.000207
	50.773	0.002076	0.000809	0.001788	0.000679	-0.000207
	50.795	0.00212	0.000821	0.001837	0.000679	-0.000206
	50.817	0.002164	0.000833	0.001886	0.000678	-0.000205
	50.838	0.002208	0.000845	0.001935	0.000678	-0.000204
	50.86	0.002252	0.000857	0.001983	0.000677	-0.000203
	50.882	0.002296	0.000869	0.002032	0.000677	-0.000202
	50.904	0.00234	0.000881	0.00208	0.000676	-0.000201
	50.926	0.002385	0.000894	0.002128	0.000676	-0.000199
	50.948	0.002429	0.000907	0.002176	0.000675	-0.000198
	50.97	0.002473	0.00092	0.002224	0.000675	-0.000197
	50.992	0.002517	0.000933	0.002272	0.000674	-0.000195
	51.014	0.002561	0.000947	0.002319	0.000674	-0.000194
	51.036	0.002605	0.00096	0.002366	0.000673	-0.000192
	51.058	0.002649	0.000974	0.002413	0.000673	-0.000191
	51.08	0.002693	0.000988	0.00246	0.000672	-0.000189
	51.102	0.002737	0.001002	0.002506	0.000672	-0.000187
	51.124	0.002781	0.001016	0.002552	0.000671	-0.000185
	51.146	0.002825	0.001031	0.002598	0.00067	-0.000183
	51.168	0.002869	0.001045	0.002644	0.00067	-0.000181
	51.19	0.002912	0.00106	0.002689	0.000669	-0.000179
	51.212	0.002956	0.001075	0.002734	0.000669	-0.000176
	51.234	0.002999	0.001091	0.002779	0.000668	-0.000174
	51.255	0.003043	0.001106	0.002823	0.000668	-0.000171
	51.277	0.003086	0.001122	0.002867	0.000667	-0.000169
	51.299	0.003129	0.001137	0.002911	0.000667	-0.000166
	51.321	0.003172	0.001153	0.002954	0.000666	-0.000163
	51.343	0.003214	0.00117	0.002998	0.000665	-0.00016
	51.365	0.003257	0.001186	0.00304	0.000665	-0.000157
	51.387	0.003299	0.001202	0.003083	0.000664	-0.000154
	51.409	0.003342	0.001219	0.003125	0.000664	-0.000151
	51.431	0.003384	0.001236	0.003166	0.000663	-0.000147
	51.453	0.003426	0.001253	0.003207	0.000662	-0.000144
	51.475	0.003467	0.00127	0.003248	0.000662	-0.00014
	51.497	0.003509	0.001288	0.003289	0.000661	-0.000137
	51.519	0.00355	0.001305	0.003329	0.000661	-0.000133
	51.541	0.003591	0.001323	0.003368	0.00066	-0.000129
	51.563	0.003631	0.001341	0.003407	0.000659	-0.000125
	51.585	0.003672	0.001359	0.003446	0.000659	-0.000121
	51.607	0.003712	0.001378	0.003484	0.000658	-0.000117
	51.629	0.003752	0.001396	0.003522	0.000657	-0.000112
	51.651	0.003791	0.001415	0.00356	0.000657	-0.000108
	51.673	0.003831	0.001434	0.003597	0.000656	-0.000103
	51.694	0.00387	0.001453	0.003633	0.000655	-9.9e-05
	51.716	0.003908	0.001472	0.003669	0.000655	-9.4e-05
	51.738	0.003947	0.001491	0.003705	0.000654	-8.9e-05
	51.76	0.003985	0.001511	0.00374	0.000654	-8.4e-05
	51.782	0.004022	0.001531	0.003775	0.000653	-7.9e-05
	51.804	0.00406	0.001551	0.003809	0.000652	-7.4e-05
	51.826	0.004097	0.001571	0.003842	0.000652	-6.8e-05
	51.848	0.004133	0.001591	0.003875	0.000651	-6.3e-05
	51.87	0.00417	0.001611	0.003908	0.00065	-5.7e-05
	51.892	0.004205	0.001632	0.00394	0.00065	-5.2e-05
	51.914	0.004241	0.001652	0.003972	0.000649	-4.6e-05
	51.936	0.004276	0.001673	0.004003	0.000648	-4e-05
	51.958	0.004311	0.001694	0.004034	0.000648	-3.5e-05
	51.98	0.004345	0.001715	0.004064	0.000647	-2.9e-05
	52.002	0.004379	0.001736	0.004093	0.000646	-2.2e-05
	52.024	0.004412	0.001758	0.004122	0.000646	-1.6e-05
	52.046	0.004445	0.001779	0.004151	0.000645	-1e-05
	52.068	0.004477	0.001801	0.004179	0.000645	-4e-06
	52.09	0.004509	0.001823	0.004206	0.000644	3e-06
	52.112	0.004541	0.001844	0.004233	0.000643	9e-06
	52.133	0.004572	0.001866	0.004259	0.000643	1.6e-05
	52.155	0.004603	0.001889	0.004285	0.000642	2.2e-05
	52.177	0.004633	0.001911	0.00431	0.000642	2.9e-05
	52.199	0.004662	0.001933	0.004335	0.000641	3.6e-05
	52.221	0.004691	0.001956	0.004359	0.000641	4.3e-05
	52.243	0.00472	0.001978	0.004382	0.00064	5e-05
	52.265	0.004748	0.002001	0.004405	0.00064	5.7e-05
	52.287	0.004776	0.002024	0.004427	0.000639	6.4e-05
	52.309	0.004803	0.002047	0.004449	0.000639	7.2e-05
	52.331	0.004829	0.00207	0.00447	0.000639	7.9e-05
	52.353	0.004855	0.002093	0.004491	0.000638	8.6e-05
	52.375	0.004881	0.002116	0.004511	0.000638	9.4e-05
	52.397	0.004906	0.002139	0.004531	0.000637	0.000102
	52.419	0.00493	0.002163	0.00455	0.000637	0.000109
	52.441	0.004954	0.002186	0.004568	0.000637	0.000117
	52.463	0.004977	0.002209	0.004586	0.000636	0.000125
	52.485	0.005	0.002233	0.004603	0.000636	0.000133
	52.507	0.005022	0.002257	0.00462	0.000636	0.000141
	52.529	0.005043	0.00228	0.004636	0.000636	0.000149
	52.55	0.005064	0.002304	0.004651	0.000635	0.000157
	52.572	0.005085	0.002328	0.004666	0.000635	0.000165
	52.594	0.005105	0.002352	0.00468	0.000635	0.000174
	52.616	0.005124	0.002376	0.004694	0.000635	0.000182
	52.638	0.005143	0.0024	0.004707	0.000635	0.000191
	52.66	0.005161	0.002424	0.00472	0.000635	0.0002
	52.682	0.005178	0.002448	0.004732	0.000635	0.000208
	52.704	0.005195	0.002472	0.004744	0.000635	0.000217
	52.726	0.005212	0.002496	0.004754	0.000635	0.000226
	52.748	0.005227	0.00252	0.004765	0.000635	0.000235
	52.77	0.005243	0.002544	0.004775	0.000635	0.000245
	52.792	0.005257	0.002569	0.004784	0.000635	0.000254
	52.814	0.005271	0.002593	0.004793	0.000635	0.000263
	52.836	0.005285	0.002617	0.004801	0.000635	0.000273
	52.858	0.005297	0.002641	0.004808	0.000635	0.000283
	52.88	0.00531	0.002665	0.004815	0.000636	0.000292
	52.902	0.005321	0.00269	0.004822	0.000636	0.000302
	52.924	0.005332	0.002714	0.004828	0.000636	0.000312
	52.946	0.005343	0.002738	0.004833	0.000636	0.000323
	52.968	0.005353	0.002762	0.004838	0.000637	0.000333
	52.989	0.005362	0.002786	0.004843	0.000637	0.000343
	53.011	0.005371	0.002811	0.004846	0.000638	0.000354
	53.033	0.005379	0.002835	0.00485	0.000638	0.000365
	53.055	0.005386	0.002859	0.004853	0.000639	0.000376
	53.077	0.005393	0.002883	0.004855	0.000639	0.000387
	53.099	0.0054	0.002907	0.004857	0.00064	0.000398
	53.121	0.005406	0.002931	0.004858	0.00064	0.00041
	53.143	0.005411	0.002955	0.004859	0.000641	0.000421
	53.165	0.005416	0.002978	0.004859	0.000641	0.000433
	53.187	0.00542	0.003002	0.004859	0.000642	0.000445
	53.209	0.005423	0.003026	0.004858	0.000643	0.000457
	53.231	0.005426	0.003049	0.004857	0.000644	0.00047
	53.253	0.005429	0.003073	0.004855	0.000644	0.000482
	53.275	0.005431	0.003096	0.004853	0.000645	0.000495
	53.297	0.005432	0.00312	0.004851	0.000646	0.000508
	53.319	0.005433	0.003143	0.004848	0.000647	0.000521
	53.341	0.005433	0.003166	0.004844	0.000648	0.000534
	53.363	0.005433	0.003189	0.00484	0.000649	0.000548
	53.385	0.005432	0.003212	0.004836	0.00065	0.000561
	53.406	0.00543	0.003235	0.004831	0.000651	0.000575
	53.428	0.005429	0.003257	0.004826	0.000652	0.000589
	53.45	0.005426	0.00328	0.004821	0.000653	0.000604
	53.472	0.005423	0.003302	0.004815	0.000655	0.000618
	53.494	0.00542	0.003325	0.004808	0.000656	0.000633
	53.516	0.005416	0.003347	0.004801	0.000657	0.000648
	53.538	0.005411	0.003369	0.004794	0.000658	0.000663
	53.56	0.005406	0.003391	0.004787	0.00066	0.000679
	53.582	0.005401	0.003413	0.004779	0.000661	0.000695
	53.604	0.005395	0.003434	0.00477	0.000662	0.00071
	53.626	0.005389	0.003455	0.004762	0.000664	0.000727
	53.648	0.005382	0.003477	0.004752	0.000665	0.000743
	53.67	0.005374	0.003498	0.004743	0.000667	0.00076
	53.692	0.005367	0.003519	0.004733	0.000668	0.000776
	53.714	0.005358	0.003539	0.004723	0.00067	0.000793
	53.736	0.00535	0.00356	0.004713	0.000672	0.000811
	53.758	0.00534	0.00358	0.004702	0.000673	0.000828
	53.78	0.005331	0.0036	0.004691	0.000675	0.000846
	53.802	0.005321	0.00362	0.00468	0.000677	0.000864
	53.824	0.00531	0.00364	0.004668	0.000678	0.000882
	53.845	0.005299	0.003659	0.004656	0.00068	0.0009
	53.867	0.005288	0.003678	0.004644	0.000682	0.000919
	53.889	0.005276	0.003697	0.004631	0.000684	0.000938
	53.911	0.005264	0.003716	0.004618	0.000686	0.000956
	53.933	0.005252	0.003735	0.004605	0.000688	0.000976
	53.955	0.005239	0.003753	0.004592	0.000689	0.000995
	53.977	0.005226	0.003771	0.004579	0.000691	0.001015
	53.999	0.005212	0.003789	0.004565	0.000693	0.001034
	54.021	0.005198	0.003806	0.004551	0.000695	0.001054
	54.043	0.005184	0.003824	0.004536	0.000697	0.001075
	54.065	0.005169	0.003841	0.004522	0.000699	0.001095
	54.087	0.005154	0.003857	0.004507	0.000701	0.001115
	54.109	0.005139	0.003874	0.004493	0.000703	0.001136
	54.131	0.005123	0.00389	0.004477	0.000706	0.001157
	54.153	0.005107	0.003906	0.004462	0.000708	0.001178
	54.175	0.005091	0.003922	0.004447	0.00071	0.001199
	54.197	0.005074	0.003937	0.004431	0.000712	0.001221
	54.219	0.005057	0.003952	0.004415	0.000714	0.001242
	54.241	0.00504	0.003967	0.004399	0.000716	0.001264
	54.263	0.005023	0.003981	0.004383	0.000719	0.001286
	54.284	0.005005	0.003995	0.004367	0.000721	0.001308
	54.306	0.004987	0.004009	0.004351	0.000723	0.00133
	54.328	0.004969	0.004023	0.004334	0.000725	0.001352
	54.35	0.004951	0.004036	0.004318	0.000728	0.001374
	54.372	0.004932	0.004049	0.004301	0.00073	0.001397
	54.394	0.004913	0.004062	0.004284	0.000733	0.001419
	54.416	0.004894	0.004074	0.004267	0.000735	0.001442
	54.438	0.004875	0.004086	0.00425	0.000737	0.001465
	54.46	0.004855	0.004098	0.004233	0.00074	0.001487
	54.482	0.004836	0.004109	0.004216	0.000742	0.00151
	54.504	0.004816	0.00412	0.004199	0.000745	0.001533
	54.526	0.004796	0.00413	0.004182	0.000747	0.001557
	54.548	0.004776	0.004141	0.004164	0.00075	0.00158
	54.57	0.004755	0.004151	0.004147	0.000752	0.001603
	54.592	0.004735	0.00416	0.00413	0.000755	0.001626
	54.614	0.004714	0.00417	0.004112	0.000757	0.00165
	54.636	0.004694	0.004179	0.004095	0.00076	0.001673
	54.658	0.004673	0.004187	0.004077	0.000763	0.001697
	54.68	0.004652	0.004195	0.00406	0.000765	0.00172
	54.701	0.004631	0.004203	0.004042	0.000768	0.001744
	54.723	0.00461	0.004211	0.004025	0.000771	0.001767
	54.745	0.004589	0.004218	0.004007	0.000774	0.001791
	54.767	0.004567	0.004225	0.00399	0.000776	0.001815
	54.789	0.004546	0.004231	0.003972	0.000779	0.001838
	54.811	0.004525	0.004237	0.003955	0.000782	0.001862
	54.833	0.004503	0.004243	0.003937	0.000785	0.001886
	54.855	0.004482	0.004248	0.00392	0.000788	0.001909
	54.877	0.00446	0.004254	0.003903	0.000791	0.001933
	54.899	0.004439	0.004258	0.003886	0.000793	0.001957
	54.921	0.004417	0.004262	0.003868	0.000796	0.00198
	54.943	0.004396	0.004266	0.003851	0.000799	0.002004
	54.965	0.004374	0.00427	0.003834	0.000802	0.002028
	54.987	0.004353	0.004273	0.003817	0.000805	0.002051
	55.009	0.004332	0.004276	0.0038	0.000809	0.002075
	55.031	0.00431	0.004279	0.003784	0.000812	0.002099
	55.053	0.004289	0.004281	0.003767	0.000815	0.002122
	55.075	0.004268	0.004282	0.00375	0.000818	0.002146
	55.097	0.004247	0.004284	0.003734	0.000821	0.002169
	55.119	0.004225	0.004285	0.003717	0.000824	0.002192
	55.14	0.004204	0.004285	0.003701	0.000828	0.002216
	55.162	0.004183	0.004286	0.003685	0.000831	0.002239
	55.184	0.004163	0.004286	0.003669	0.000834	0.002262
	55.206	0.004142	0.004285	0.003653	0.000838	0.002285
	55.228	0.004121	0.004284	0.003637	0.000841	0.002308
	55.25	0.004101	0.004283	0.003621	0.000844	0.002332
	55.272	0.00408	0.004282	0.003606	0.000848	0.002354
	55.294	0.00406	0.00428	0.00359	0.000851	0.002377
	55.316	0.00404	0.004278	0.003575	0.000855	0.0024
	55.338	0.00402	0.004275	0.00356	0.000858	0.002423
	55.36	0.004	0.004272	0.003545	0.000862	0.002445
	55.382	0.00398	0.004269	0.00353	0.000866	0.002468
	55.404	0.003961	0.004265	0.003515	0.000869	0.00249
	55.426	0.003942	0.004261	0.003501	0.000873	0.002513
	55.448	0.003922	0.004257	0.003486	0.000877	0.002535
	55.47	0.003903	0.004252	0.003472	0.000881	0.002557
	55.492	0.003885	0.004247	0.003458	0.000884	0.002579
	55.514	0.003866	0.004242	0.003444	0.000888	0.002601
	55.536	0.003848	0.004236	0.00343	0.000892	0.002623
	55.558	0.003829	0.00423	0.003417	0.000896	0.002644
	55.579	0.003811	0.004224	0.003404	0.0009	0.002666
	55.601	0.003794	0.004217	0.00339	0.000904	0.002687
	55.623	0.003776	0.00421	0.003377	0.000908	0.002708
	55.645	0.003758	0.004202	0.003364	0.000912	0.002729
	55.667	0.003741	0.004195	0.003352	0.000916	0.00275
	55.689	0.003724	0.004187	0.003339	0.00092	0.002771
	55.711	0.003708	0.004178	0.003327	0.000924	0.002792
	55.733	0.003691	0.00417	0.003315	0.000928	0.002812
	55.755	0.003675	0.004161	0.003303	0.000933	0.002833
	55.777	0.003659	0.004152	0.003291	0.000937	0.002853
	55.799	0.003643	0.004142	0.003279	0.000941	0.002873
	55.821	0.003627	0.004132	0.003268	0.000945	0.002893
	55.843	0.003612	0.004122	0.003256	0.00095	0.002912
	55.865	0.003597	0.004112	0.003245	0.000954	0.002932
	55.887	0.003582	0.004101	0.003234	0.000959	0.002951
	55.909	0.003567	0.00409	0.003224	0.000963	0.00297
	55.931	0.003553	0.004078	0.003213	0.000967	0.002989
	55.953	0.003538	0.004067	0.003203	0.000972	0.003007
	55.975	0.003525	0.004055	0.003193	0.000976	0.003025
	55.996	0.003511	0.004043	0.003183	0.000981	0.003044
	56.018	0.003497	0.00403	0.003173	0.000986	0.003062
	56.04	0.003484	0.004018	0.003163	0.00099	0.003079
	56.062	0.003471	0.004005	0.003154	0.000995	0.003097
	56.084	0.003458	0.003992	0.003144	0.001	0.003114
	56.106	0.003446	0.003978	0.003135	0.001004	0.003131
	56.128	0.003434	0.003965	0.003126	0.001009	0.003147
	56.15	0.003422	0.003951	0.003118	0.001014	0.003164
	56.172	0.00341	0.003937	0.003109	0.001019	0.00318
	56.194	0.003398	0.003922	0.003101	0.001023	0.003196
	56.216	0.003387	0.003908	0.003092	0.001028	0.003211
	56.238	0.003376	0.003893	0.003084	0.001033	0.003226
	56.26	0.003365	0.003878	0.003076	0.001038	0.003241
	56.282	0.003354	0.003862	0.003069	0.001043	0.003256
	56.304	0.003344	0.003847	0.003061	0.001048	0.00327
	56.326	0.003334	0.003831	0.003054	0.001053	0.003284
	56.348	0.003324	0.003815	0.003046	0.001058	0.003298
	56.37	0.003314	0.003799	0.003039	0.001063	0.003311
	56.392	0.003305	0.003783	0.003032	0.001068	0.003324
	56.414	0.003296	0.003766	0.003026	0.001073	0.003337
	56.435	0.003287	0.00375	0.003019	0.001078	0.003349
	56.457	0.003278	0.003733	0.003013	0.001084	0.003361
	56.479	0.003269	0.003716	0.003006	0.001089	0.003372
	56.501	0.003261	0.003699	0.003	0.001094	0.003384
	56.523	0.003253	0.003682	0.002994	0.001099	0.003394
	56.545	0.003245	0.003664	0.002988	0.001105	0.003405
	56.567	0.003237	0.003646	0.002982	0.00111	0.003415
	56.589	0.00323	0.003629	0.002977	0.001115	0.003425
	56.611	0.003223	0.003611	0.002971	0.001121	0.003434
	56.633	0.003216	0.003593	0.002966	0.001126	0.003443
	56.655	0.003209	0.003575	0.00296	0.001132	0.003451
	56.677	0.003202	0.003556	0.002955	0.001137	0.003459
	56.699	0.003196	0.003538	0.00295	0.001142	0.003467
	56.721	0.003189	0.003519	0.002945	0.001148	0.003474
	56.743	0.003183	0.003501	0.00294	0.001154	0.003481
	56.765	0.003178	0.003482	0.002936	0.001159	0.003488
	56.787	0.003172	0.003463	0.002931	0.001165	0.003494
	56.809	0.003166	0.003444	0.002926	0.00117	0.0035
	56.831	0.003161	0.003425	0.002922	0.001176	0.003505
	56.853	0.003156	0.003406	0.002918	0.001182	0.00351
	56.874	0.003151	0.003387	0.002913	0.001187	0.003514
	56.896	0.003146	0.003368	0.002909	0.001193	0.003518
	56.918	0.003142	0.003348	0.002905	0.001199	0.003522
	56.94	0.003137	0.003329	0.002901	0.001205	0.003525
	56.962	0.003133	0.00331	0.002897	0.001211	0.003527
	56.984	0.003129	0.00329	0.002893	0.001216	0.00353
	57.006	0.003125	0.00327	0.00289	0.001222	0.003532
	57.028	0.003121	0.003251	0.002886	0.001228	0.003533
	57.05	0.003118	0.003231	0.002882	0.001234	0.003534
	57.072	0.003114	0.003212	0.002879	0.00124	0.003535
	57.094	0.003111	0.003192	0.002875	0.001246	0.003535
	57.116	0.003108	0.003172	0.002872	0.001252	0.003535
	57.138	0.003105	0.003152	0.002869	0.001258	0.003534
	57.16	0.003102	0.003133	0.002865	0.001264	0.003533
	57.182	0.003099	0.003113	0.002862	0.00127	0.003531
	57.204	0.003097	0.003093	0.002859	0.001276	0.00353
	57.226	0.003094	0.003073	0.002856	0.001282	0.003527
	57.248	0.003092	0.003054	0.002852	0.001288	0.003525
	57.27	0.00309	0.003034	0.002849	0.001294	0.003522
	57.291	0.003087	0.003014	0.002846	0.001301	0.003518
	57.313	0.003085	0.002994	0.002843	0.001307	0.003514
	57.335	0.003083	0.002975	0.00284	0.001313	0.00351
	57.357	0.003082	0.002955	0.002837	0.001319	0.003505
	57.379	0.00308	0.002935	0.002834	0.001326	0.0035
	57.401	0.003078	0.002916	0.002831	0.001332	0.003495
	57.423	0.003077	0.002896	0.002829	0.001338	0.003489
	57.445	0.003075	0.002877	0.002826	0.001345	0.003483
	57.467	0.003074	0.002857	0.002823	0.001351	0.003477
	57.489	0.003073	0.002838	0.00282	0.001357	0.00347
	57.511	0.003071	0.002818	0.002817	0.001364	0.003463
	57.533	0.00307	0.002799	0.002814	0.00137	0.003455
	57.555	0.003069	0.00278	0.002812	0.001377	0.003448
	57.577	0.003068	0.002761	0.002809	0.001383	0.003439
	57.599	0.003067	0.002742	0.002806	0.00139	0.003431
	57.621	0.003066	0.002722	0.002803	0.001396	0.003422
	57.643	0.003065	0.002703	0.0028	0.001403	0.003413
	57.665	0.003064	0.002685	0.002798	0.00141	0.003404
	57.687	0.003063	0.002666	0.002795	0.001416	0.003394
	57.709	0.003062	0.002647	0.002792	0.001423	0.003384
	57.73	0.003062	0.002628	0.002789	0.00143	0.003374
	57.752	0.003061	0.00261	0.002786	0.001436	0.003364
	57.774	0.00306	0.002591	0.002783	0.001443	0.003353
	57.796	0.003059	0.002573	0.00278	0.00145	0.003342
	57.818	0.003058	0.002555	0.002777	0.001457	0.003331
	57.84	0.003058	0.002537	0.002774	0.001464	0.003319
	57.862	0.003057	0.002518	0.002771	0.001471	0.003307
	57.884	0.003056	0.002501	0.002768	0.001477	0.003296
	57.906	0.003055	0.002483	0.002765	0.001484	0.003283
	57.928	0.003054	0.002465	0.002762	0.001491	0.003271
	57.95	0.003054	0.002447	0.002759	0.001498	0.003259
	57.972	0.003053	0.00243	0.002756	0.001505	0.003246
	57.994	0.003052	0.002412	0.002753	0.001512	0.003233
	58.016	0.003051	0.002395	0.002749	0.001519	0.00322
	58.038	0.00305	0.002378	0.002746	0.001526	0.003207
	58.06	0.003049	0.002361	0.002742	0.001533	0.003193
	58.082	0.003048	0.002344	0.002739	0.00154	0.00318
	58.104	0.003046	0.002327	0.002735	0.001547	0.003166
	58.126	0.003045	0.002311	0.002732	0.001554	0.003152
	58.147	0.003044	0.002294	0.002728	0.001561	0.003138
	58.169	0.003042	0.002278	0.002725	0.001569	0.003124
	58.191	0.003041	0.002261	0.002721	0.001576	0.00311
	58.213	0.003039	0.002245	0.002717	0.001583	0.003095
	58.235	0.003038	0.002229	0.002713	0.00159	0.003081
	58.257	0.003036	0.002213	0.002709	0.001597	0.003066
	58.279	0.003034	0.002198	0.002705	0.001604	0.003052
	58.301	0.003032	0.002182	0.002701	0.001611	0.003037
	58.323	0.003031	0.002167	0.002697	0.001619	0.003022
	58.345	0.003028	0.002152	0.002693	0.001626	0.003007
	58.367	0.003026	0.002137	0.002688	0.001633	0.002992
	58.389	0.003024	0.002122	0.002684	0.00164	0.002977
	58.411	0.003022	0.002107	0.00268	0.001647	0.002962
	58.433	0.003019	0.002092	0.002675	0.001654	0.002947
	58.455	0.003016	0.002078	0.00267	0.001661	0.002932
	58.477	0.003014	0.002064	0.002666	0.001668	0.002917
	58.499	0.003011	0.002049	0.002661	0.001676	0.002901
	58.521	0.003008	0.002036	0.002656	0.001683	0.002886
	58.543	0.003004	0.002022	0.002651	0.00169	0.002871
	58.565	0.003001	0.002008	0.002646	0.001697	0.002855
	58.586	0.002998	0.001995	0.002641	0.001704	0.00284
	58.608	0.002994	0.001981	0.002636	0.001711	0.002825
	58.63	0.002991	0.001968	0.002631	0.001718	0.002809
	58.652	0.002987	0.001955	0.002625	0.001725	0.002794
	58.674	0.002983	0.001943	0.00262	0.001732	0.002779
	58.696	0.002979	0.00193	0.002614	0.001739	0.002763
	58.718	0.002974	0.001918	0.002609	0.001746	0.002748
	58.74	0.00297	0.001905	0.002603	0.001754	0.002733
	58.762	0.002965	0.001893	0.002597	0.001761	0.002718
	58.784	0.002961	0.001881	0.002592	0.001767	0.002702
	58.806	0.002956	0.00187	0.002586	0.001774	0.002687
	58.828	0.002951	0.001858	0.00258	0.001781	0.002672
	58.85	0.002946	0.001847	0.002573	0.001788	0.002657
	58.872	0.00294	0.001836	0.002567	0.001795	0.002642
	58.894	0.002935	0.001825	0.002561	0.001802	0.002627
	58.916	0.002929	0.001814	0.002555	0.001809	0.002612
	58.938	0.002923	0.001803	0.002548	0.001816	0.002598
	58.96	0.002917	0.001793	0.002542	0.001823	0.002583
	58.982	0.002911	0.001783	0.002535	0.00183	0.002568
	59.004	0.002905	0.001773	0.002528	0.001836	0.002554
	59.025	0.002899	0.001763	0.002522	0.001843	0.002539
	59.047	0.002892	0.001753	0.002515	0.00185	0.002525
	59.069	0.002885	0.001744	0.002508	0.001857	0.002511
	59.091	0.002878	0.001734	0.002501	0.001863	0.002497
	59.113	0.002871	0.001725	0.002494	0.00187	0.002483
	59.135	0.002864	0.001716	0.002486	0.001876	0.002469
	59.157	0.002857	0.001707	0.002479	0.001883	0.002455
	59.179	0.00285	0.001699	0.002472	0.00189	0.002441
	59.201	0.002842	0.00169	0.002464	0.001896	0.002428
	59.223	0.002834	0.001682	0.002457	0.001902	0.002414
	59.245	0.002826	0.001674	0.002449	0.001909	0.002401
	59.267	0.002818	0.001666	0.002442	0.001915	0.002388
	59.289	0.00281	0.001658	0.002434	0.001922	0.002375
	59.311	0.002802	0.001651	0.002426	0.001928	0.002362
	59.333	0.002793	0.001643	0.002419	0.001934	0.002349
	59.355	0.002785	0.001636	0.002411	0.00194	0.002336
	59.377	0.002776	0.001629	0.002403	0.001947	0.002324
	59.399	0.002767	0.001622	0.002395	0.001953	0.002311
	59.421	0.002758	0.001615	0.002387	0.001959	0.002299
	59.442	0.002749	0.001609	0.002378	0.001965	0.002287
	59.464	0.00274	0.001602	0.00237	0.001971	0.002275
	59.486	0.00273	0.001596	0.002362	0.001977	0.002264
	59.508	0.002721	0.00159	0.002354	0.001982	0.002252
	59.53	0.002711	0.001584	0.002345	0.001988	0.002241
	59.552	0.002701	0.001578	0.002337	0.001994	0.00223
	59.574	0.002691	0.001572	0.002329	0.002	0.002219
	59.596	0.002681	0.001567	0.00232	0.002005	0.002208
	59.618	0.002671	0.001561	0.002311	0.002011	0.002197
	59.64	0.002661	0.001556	0.002303	0.002016	0.002186
	59.662	0.002651	0.001551	0.002294	0.002022	0.002176
	59.684	0.00264	0.001546	0.002286	0.002027	0.002166
	59.706	0.00263	0.001542	0.002277	0.002033	0.002156
	59.728	0.002619	0.001537	0.002268	0.002038	0.002146
	59.75	0.002608	0.001532	0.002259	0.002043	0.002137
	59.772	0.002597	0.001528	0.00225	0.002048	0.002127
	59.794	0.002586	0.001524	0.002241	0.002053	0.002118
	59.816	0.002575	0.00152	0.002233	0.002058	0.002109
	59.838	0.002564	0.001516	0.002224	0.002063	0.0021
	59.86	0.002553	0.001512	0.002215	0.002068	0.002091
	59.881	0.002541	0.001508	0.002206	0.002073	0.002083
	59.903	0.00253	0.001505	0.002197	0.002077	0.002075
	59.925	0.002518	0.001501	0.002187	0.002082	0.002067
	59.947	0.002506	0.001498	0.002178	0.002086	0.002059
	59.969	0.002495	0.001495	0.002169	0.002091	0.002051
	59.991	0.002483	0.001492	0.00216	0.002095	0.002044
	60.013	0.002471	0.001489	0.002151	0.002099	0.002037
	60.035	0.002459	0.001486	0.002142	0.002103	0.00203
	60.057	0.002447	0.001483	0.002132	0.002108	0.002023
	60.079	0.002435	0.001481	0.002123	0.002112	0.002016
	60.101	0.002423	0.001478	0.002114	0.002115	0.00201
	60.123	0.00241	0.001476	0.002104	0.002119	0.002004
	60.145	0.002398	0.001474	0.002095	0.002123	0.001998
	60.167	0.002385	0.001472	0.002086	0.002127	0.001992
	60.189	0.002373	0.00147	0.002076	0.00213	0.001986
	60.211	0.00236	0.001468	0.002067	0.002134	0.001981
	60.233	0.002348	0.001466	0.002057	0.002137	0.001976
	60.255	0.002335	0.001464	0.002048	0.00214	0.001971
	60.277	0.002323	0.001463	0.002039	0.002143	0.001966
	60.299	0.00231	0.001461	0.002029	0.002147	0.001962
	60.32	0.002297	0.00146	0.00202	0.00215	0.001958
	60.342	0.002284	0.001459	0.00201	0.002152	0.001954
	60.364	0.002271	0.001457	0.002001	0.002155	0.00195
	60.386	0.002258	0.001456	0.001991	0.002158	0.001946
	60.408	0.002245	0.001455	0.001982	0.002161	0.001943
	60.43	0.002232	0.001455	0.001973	0.002163	0.001939
	60.452	0.002219	0.001454	0.001963	0.002165	0.001936
	60.474	0.002206	0.001453	0.001954	0.002168	0.001934
	60.496	0.002193	0.001453	0.001944	0.00217	0.001931
	60.518	0.00218	0.001452	0.001935	0.002172	0.001929
	60.54	0.002167	0.001452	0.001925	0.002174	0.001926
	60.562	0.002154	0.001451	0.001916	0.002176	0.001924
	60.584	0.002141	0.001451	0.001906	0.002178	0.001923
	60.606	0.002127	0.001451	0.001897	0.002179	0.001921
	60.628	0.002114	0.001451	0.001888	0.002181	0.001919
	60.65	0.002101	0.001451	0.001878	0.002182	0.001918
	60.672	0.002088	0.001451	0.001869	0.002184	0.001917
	60.694	0.002075	0.001452	0.001859	0.002185	0.001916
	60.716	0.002061	0.001452	0.00185	0.002186	0.001916
	60.737	0.002048	0.001452	0.001841	0.002187	0.001915
	60.759	0.002035	0.001453	0.001832	0.002188	0.001915
	60.781	0.002022	0.001454	0.001822	0.002189	0.001915
	60.803	0.002009	0.001454	0.001813	0.00219	0.001915
	60.825	0.001996	0.001455	0.001804	0.00219	0.001915
	60.847	0.001982	0.001456	0.001794	0.002191	0.001915
	60.869	0.001969	0.001457	0.001785	0.002191	0.001916
	60.891	0.001956	0.001458	0.001776	0.002191	0.001916
	60.913	0.001943	0.001459	0.001767	0.002192	0.001917
	60.935	0.00193	0.00146	0.001758	0.002192	0.001918
	60.957	0.001917	0.001461	0.001749	0.002192	0.00192
	60.979	0.001904	0.001463	0.00174	0.002191	0.001921
	61.001	0.001891	0.001464	0.001731	0.002191	0.001922
	61.023	0.001878	0.001465	0.001722	0.002191	0.001924
	61.045	0.001866	0.001467	0.001713	0.00219	0.001926
	61.067	0.001853	0.001469	0.001704	0.00219	0.001928
	61.089	0.00184	0.00147	0.001695	0.002189	0.00193
	61.111	0.001827	0.001472	0.001686	0.002188	0.001933
	61.133	0.001815	0.001474	0.001677	0.002187	0.001935
	61.155	0.001802	0.001476	0.001668	0.002186	0.001938
	61.176	0.00179	0.001478	0.00166	0.002185	0.00194
	61.198	0.001777	0.00148	0.001651	0.002183	0.001943
	61.22	0.001765	0.001482	0.001642	0.002182	0.001947
	61.242	0.001753	0.001484	0.001633	0.00218	0.00195
	61.264	0.00174	0.001486	0.001625	0.002179	0.001953
	61.286	0.001728	0.001488	0.001616	0.002177	0.001957
	61.308	0.001716	0.00149	0.001608	0.002175	0.00196
	61.33	0.001704	0.001493	0.001599	0.002173	0.001964
	61.352	0.001692	0.001495	0.001591	0.002171	0.001968
	61.374	0.00168	0.001497	0.001582	0.002168	0.001972
	61.396	0.001668	0.0015	0.001574	0.002166	0.001977
	61.418	0.001657	0.001502	0.001566	0.002163	0.001981
	61.44	0.001645	0.001505	0.001558	0.002161	0.001985
	61.462	0.001633	0.001507	0.001549	0.002158	0.00199
	61.484	0.001622	0.00151	0.001541	0.002155	0.001995
	61.506	0.001611	0.001513	0.001533	0.002152	0.002
	61.528	0.001599	0.001515	0.001525	0.002149	0.002005
	61.55	0.001588	0.001518	0.001517	0.002146	0.00201
	61.572	0.001577	0.001521	0.001509	0.002142	0.002015
	61.594	0.001566	0.001523	0.001501	0.002139	0.00202
	61.615	0.001555	0.001526	0.001493	0.002135	0.002026
	61.637	0.001544	0.001529	0.001486	0.002131	0.002031
	61.659	0.001534	0.001532	0.001478	0.002127	0.002037
	61.681	0.001523	0.001535	0.00147	0.002123	0.002043
	61.703	0.001513	0.001537	0.001463	0.002119	0.002049
	61.725	0.001502	0.00154	0.001455	0.002115	0.002055
	61.747	0.001492	0.001543	0.001448	0.002111	0.002061
	61.769	0.001482	0.001546	0.00144	0.002106	0.002067
	61.791	0.001471	0.001549	0.001433	0.002102	0.002074
	61.813	0.001461	0.001552	0.001425	0.002097	0.00208
	61.835	0.001452	0.001555	0.001418	0.002092	0.002087
	61.857	0.001442	0.001558	0.001411	0.002087	0.002093
	61.879	0.001432	0.001561	0.001404	0.002082	0.0021
	61.901	0.001422	0.001564	0.001397	0.002077	0.002107
	61.923	0.001413	0.001567	0.00139	0.002072	0.002114
	61.945	0.001404	0.00157	0.001383	0.002066	0.002121
	61.967	0.001394	0.001573	0.001376	0.002061	0.002128
	61.989	0.001385	0.001576	0.001369	0.002055	0.002135
	62.011	0.001376	0.001579	0.001363	0.002049	0.002142
	62.032	0.001367	0.001582	0.001356	0.002044	0.002149
	62.054	0.001358	0.001585	0.001349	0.002038	0.002157
	62.076	0.001349	0.001588	0.001343	0.002031	0.002164
	62.098	0.001341	0.001591	0.001336	0.002025	0.002172
	62.12	0.001332	0.001593	0.00133	0.002019	0.002179
	62.142	0.001324	0.001596	0.001323	0.002013	0.002187
	62.164	0.001315	0.001599	0.001317	0.002006	0.002195
	62.186	0.001307	0.001602	0.001311	0.002	0.002203
	62.208	0.001299	0.001605	0.001305	0.001993	0.00221
	62.23	0.001291	0.001608	0.001298	0.001986	0.002218
	62.252	0.001283	0.001611	0.001292	0.001979	0.002226
	62.274	0.001275	0.001614	0.001286	0.001972	0.002235
	62.296	0.001268	0.001617	0.00128	0.001965	0.002243
	62.318	0.00126	0.00162	0.001275	0.001958	0.002251
	62.34	0.001252	0.001623	0.001269	0.001951	0.002259
	62.362	0.001245	0.001625	0.001263	0.001943	0.002268
	62.384	0.001238	0.001628	0.001257	0.001936	0.002276
	62.406	0.001231	0.001631	0.001252	0.001929	0.002284
	62.428	0.001223	0.001634	0.001246	0.001921	0.002293
	62.45	0.001216	0.001637	0.001241	0.001913	0.002302
	62.471	0.00121	0.001639	0.001235	0.001905	0.00231
	62.493	0.001203	0.001642	0.00123	0.001898	0.002319
	62.515	0.001196	0.001645	0.001225	0.00189	0.002328
	62.537	0.001189	0.001647	0.00122	0.001882	0.002336
	62.559	0.001183	0.00165	0.001214	0.001874	0.002345
	62.581	0.001176	0.001653	0.001209	0.001865	0.002354
	62.603	0.00117	0.001655	0.001204	0.001857	0.002363
	62.625	0.001164	0.001658	0.001199	0.001849	0.002372
	62.647	0.001158	0.001661	0.001194	0.001841	0.002381
	62.669	0.001152	0.001663	0.00119	0.001832	0.00239
	62.691	0.001146	0.001666	0.001185	0.001824	0.002399
	62.713	0.00114	0.001668	0.00118	0.001815	0.002409
	62.735	0.001134	0.001671	0.001176	0.001807	0.002418
	62.757	0.001128	0.001673	0.001171	0.001798	0.002427
	62.779	0.001123	0.001675	0.001167	0.00179	0.002436
	62.801	0.001117	0.001678	0.001162	0.001781	0.002446
	62.823	0.001112	0.00168	0.001158	0.001772	0.002455
	62.845	0.001106	0.001682	0.001154	0.001763	0.002465
	62.867	0.001101	0.001685	0.001149	0.001754	0.002474
	62.888	0.001096	0.001687	0.001145	0.001746	0.002484
	62.91	0.001091	0.001689	0.001141	0.001737	0.002493
	62.932	0.001086	0.001691	0.001137	0.001728	0.002503
	62.954	0.001081	0.001694	0.001133	0.001719	0.002512
	62.976	0.001076	0.001696	0.001129	0.00171	0.002522
	62.998	0.001071	0.001698	0.001126	0.001701	0.002532
	63.02	0.001066	0.0017	0.001122	0.001692	0.002541
	63.042	0.001062	0.001702	0.001118	0.001683	0.002551
	63.064	0.001057	0.001704	0.001115	0.001674	0.002561
	63.086	0.001053	0.001706	0.001111	0.001664	0.002571
	63.108	0.001048	0.001708	0.001108	0.001655	0.002581
	63.13	0.001044	0.00171	0.001104	0.001646	0.00259
	63.152	0.00104	0.001712	0.001101	0.001637	0.0026
	63.174	0.001035	0.001714	0.001098	0.001628	0.00261
	63.196	0.001031	0.001716	0.001094	0.001619	0.00262
	63.218	0.001027	0.001718	0.001091	0.00161	0.00263
	63.24	0.001023	0.001719	0.001088	0.001601	0.00264
	63.262	0.001019	0.001721	0.001085	0.001591	0.00265
	63.284	0.001015	0.001723	0.001082	0.001582	0.00266
	63.306	0.001012	0.001725	0.001079	0.001573	0.00267
	63.327	0.001008	0.001726	0.001076	0.001564	0.00268
	63.349	0.001004	0.001728	0.001073	0.001555	0.00269
	63.371	0.001001	0.001729	0.001071	0.001546	0.0027
	63.393	0.000997	0.001731	0.001068	0.001537	0.00271
	63.415	0.000994	0.001732	0.001065	0.001528	0.00272
	63.437	0.00099	0.001734	0.001063	0.001519	0.00273
	63.459	0.000987	0.001735	0.00106	0.00151	0.00274
	63.481	0.000984	0.001737	0.001057	0.0015	0.00275
	63.503	0.00098	0.001738	0.001055	0.001491	0.00276
	63.525	0.000977	0.001739	0.001053	0.001483	0.00277
	63.547	0.000974	0.00174	0.00105	0.001474	0.00278
	63.569	0.000971	0.001742	0.001048	0.001465	0.00279
	63.591	0.000968	0.001743	0.001045	0.001456	0.0028
	63.613	0.000965	0.001744	0.001043	0.001447	0.00281
	63.635	0.000962	0.001745	0.001041	0.001438	0.00282
	63.657	0.000959	0.001746	0.001039	0.001429	0.00283
	63.679	0.000956	0.001747	0.001037	0.001421	0.00284
	63.701	0.000954	0.001748	0.001034	0.001412	0.00285
	63.723	0.000951	0.001749	0.001032	0.001403	0.00286
	63.745	0.000948	0.001749	0.00103	0.001395	0.002869
	63.766	0.000946	0.00175	0.001028	0.001386	0.002879
	63.788	0.000943	0.001751	0.001026	0.001377	0.002889
	63.81	0.000941	0.001752	0.001024	0.001369	0.002899
	63.832	0.000938	0.001752	0.001023	0.001361	0.002909
	63.854	0.000936	0.001753	0.001021	0.001352	0.002919
[truncated: 1,419 more rows]

## Sheet: Fig S4A-B
HK68				SING16						Epitope GEF
Chain	ResID	Raw (geom mean) GEF	Normalized by 1.5 (>1=1)	Chain	ResID	Raw (geom mean) GEF	Normalized by 1.5 (>1=1)				Total normalized GEF	Average normalized per residue GEF	Total raw GEF	Average raw GEF
CHA	8	3.53415	1	CHA	22	3.62221	1			SING16	23.8409	0.882997	95.6155	3.54132
CHA	9	1.24307	0.828712	CHA	23	0.513364	0.342242			HK68	1.94749	0.0628223	2.92124	0.0942335
CHA	10	1.01488	0.676586	CHA	24	0.410865	0.27391
CHA	11	0.844598	0.563066	CHA	25	0.256031	0.170687
CHA	12	1.51752	1	CHA	26	0.700317	0.466878
CHA	13	0.420812	0.280542	CHA	27	0.770821	0.513881
CHA	14	1.11909	0.74606	CHA	28	1.25638	0.837588
CHA	15	0.0613235	0.0408823	CHA	29	0.102783	0.0685218
CHA	16	0.0937358	0.0624905	CHA	30	0.408403	0.272269			*highlight indicates residues in epitope region
CHA	17	0.0505642	0.0337094	CHA	31	0.225023	0.150015
CHA	18	0.0946821	0.0631214	CHA	32	0.245821	0.163881
CHA	19	0.250027	0.166685	CHA	33	0.300536	0.200357			Note GEF is the geometric mean of the GEF in the x,y,z directions and is averaged over the 3 protomers
CHA	20	1.09726	0.731505	CHA	34	0.204095	0.136064
CHA	21	0.835711	0.55714	CHA	35	1.72846	1
CHA	22	4.06092	1	CHA	36	5.83627	1
CHA	23	3.94019	1	CHA	37	2.90496	1
CHA	24	2.78462	1	CHA	38	2.7163	1
CHA	25	1.24492	0.829946	CHA	39	2.79949	1
CHA	26	0.239141	0.159427	CHA	40	0.621036	0.414024
CHA	27	0	0	CHA	41	0.317961	0.211974
CHA	28	0.192703	0.128468	CHA	42	0	0
CHA	29	0	0	CHA	43	0	0
CHA	30	0.211286	0.140857	CHA	44	0.0504285	0.033619
CHA	31	0.457525	0.305017	CHA	45	0.166302	0.110868
CHA	32	0	0	CHA	46	0.19875	0.1325
CHA	33	0.214354	0.142903	CHA	47	0.777247	0.518165
CHA	34	0.749903	0.499935	CHA	48	0.082872	0.055248
CHA	35	1.31745	0.878298	CHA	49	0.307006	0.204671
CHA	36	1.40159	0.934396	CHA	50	0.151542	0.101028
CHA	37	1.56847	1	CHA	51	0.203762	0.135841
CHA	38	3.3679	1	CHA	52	2.55055	1
CHA	39	2.36217	1	CHA	53	2.79318	1
CHA	40	1.20362	0.802416	CHA	54	3.71227	1
CHA	41	0.605387	0.403591	CHA	55	2.74119	1
CHA	42	0.135304	0.0902023	CHA	56	0.328274	0.218849
CHA	43	1.17736	0.784906	CHA	57	3.46088	1
CHA	44	0.456273	0.304182	CHA	58	0.606207	0.404138
CHA	45	3.95704	1	CHA	59	5.18357	1
CHA	46	1.4738	0.982534	CHA	60	2.53606	1
CHA	47	1.61543	1	CHA	61	2.1284	1
CHA	48	0.635102	0.423401	CHA	62	0	0
CHA	49	0.17061	0.11374	CHA	63	0.838191	0.558794
CHA	50	0	0	CHA	64	0.201709	0.134472
CHA	51	0	0	CHA	65	0.0673924	0.0449283
CHA	52	0	0	CHA	66	0	0
CHA	53	0	0	CHA	67	0	0
CHA	54	0	0	CHA	68	0	0
CHA	55	0	0	CHA	69	0	0
CHA	56	0	0	CHA	70	0	0
CHA	57	0	0	CHA	71	0	0
CHA	58	0	0	CHA	72	0	0
CHA	59	0	0	CHA	73	0	0
CHA	60	0	0	CHA	74	0.0212849	0.01419
CHA	61	0	0	CHA	75	0	0
CHA	62	0	0	CHA	76	0.693849	0.462566
CHA	63	0	0	CHA	77	2.12668	1
CHA	64	0	0	CHA	78	0.0160223	0.0106816
CHA	65	0	0	CHA	79	0	0
CHA	66	0	0	CHA	80	0	0
CHA	67	0	0	CHA	81	0	0
CHA	68	0	0	CHA	82	0	0
CHA	69	0	0	CHA	83	0	0
CHA	70	0	0	CHA	84	0.0432092	0.0288061
CHA	71	0	0	CHA	85	0	0
CHA	72	0	0	CHA	86	0.104276	0.0695176
CHA	73	0	0	CHA	87	0	0
CHA	74	0	0	CHA	88	0	0
CHA	75	0	0	CHA	89	0.636588	0.424392
CHA	76	0	0	CHA	90	0.159249	0.106166
CHA	77	0	0	CHA	91	0.15926	0.106173
CHA	78	0	0	CHA	92	0.271206	0.180804
CHA	79	0	0	CHA	93	0.158208	0.105472
CHA	80	1.13107	0.75405	CHA	94	0.0494827	0.0329884
CHA	81	2.15597	1	CHA	95	0	0
CHA	82	0.0679699	0.0453133	CHA	96	0	0
CHA	83	0.0129281	0.00861872	CHA	97	0	0
CHA	84	0	0	CHA	98	0	0
CHA	85	0.0891314	0.0594209	CHA	99	0	0
CHA	86	0	0	CHA	100	0.0201081	0.0134054
CHA	87	0	0	CHA	101	0	0
CHA	88	0	0	CHA	102	0.0293739	0.0195826
CHA	89	0	0	CHA	103	0.0717512	0.0478341
CHA	90	0	0	CHA	104	0.416431	0.277621
CHA	91	0	0	CHA	105	1.18532	0.790216
CHA	92	0	0	CHA	106	0.370369	0.246913
CHA	93	0	0	CHA	107	0.0511499	0.0340999
CHA	94	0	0	CHA	108	0.535532	0.357021
CHA	95	0	0	CHA	109	0.027388	0.0182586
CHA	96	0	0	CHA	110	0.0720902	0.0480602
CHA	97	0	0	CHA	111	0.452387	0.301591
CHA	98	0	0	CHA	112	1.53743	1
CHA	99	0	0	CHA	113	1.74228	1
CHA	100	0	0	CHA	114	0	0
CHA	101	0	0	CHA	115	0	0
CHA	102	0	0	CHA	116	0	0
CHA	103	0	0	CHA	117	0	0
CHA	104	0	0	CHA	118	0	0
CHA	105	0	0	CHA	119	0	0
CHA	106	0	0	CHA	120	0	0
CHA	107	0	0	CHA	121	0	0
CHA	108	0	0	CHA	122	0	0
CHA	109	0	0	CHA	123	0	0
CHA	110	0	0	CHA	124	0	0
CHA	111	0	0	CHA	125	0	0
CHA	112	0	0	CHA	126	0	0
CHA	113	0	0	CHA	127	0	0
CHA	114	0	0	CHA	128	0	0
CHA	115	0	0	CHA	129	0	0
CHA	116	0	0	CHA	130	0	0
CHA	117	0	0	CHA	131	0	0
CHA	118	0	0	CHA	132	0	0
CHA	119	0.385815	0.25721	CHA	133	0	0
CHA	120	1.37168	0.91445	CHA	134	0	0
CHA	121	0.601919	0.401279	CHA	135	0.265229	0.17682
CHA	122	1.22708	0.818053	CHA	136	2.93655	1
CHA	123	0.247417	0.164944	CHA	137	0.391132	0.260754
CHA	124	0.755521	0.503681	CHA	138	4.27038	1
CHA	125	0.330627	0.220418	CHA	139	2.0238	1
CHA	126	0.348651	0.232434	CHA	140	4.73068	1
CHA	127	0.100786	0.0671907	CHA	141	2.77973	1
CHA	128	0	0	CHA	142	7.80767	1
CHA	129	0	0	CHA	143	9.08461	1
CHA	130	0	0	CHA	144	8.39284	1
CHA	131	0	0	CHA	145	6.49706	1
CHA	132	0.436806	0.291204	CHA	146	8.17761	1
CHA	133	0.322804	0.215203	CHA	147	5.36516	1
CHA	134	0	0	CHA	148	2.00004	1
CHA	135	0	0	CHA	149	2.46194	1
CHA	136	0	0	CHA	150	3.22795	1
CHA	137	0	0	CHA	151	2.42529	1
CHA	138	0	0	CHA	152	2.03624	1
CHA	139	0	0	CHA	153	0.78566	0.523774
CHA	140	0	0	CHA	154	0	0
CHA	141	0	0	CHA	155	0.141564	0.0943763
CHA	142	0	0	CHA	156	0.138711	0.0924737
CHA	143	0	0	CHA	157	0.134124	0.0894157
CHA	144	0	0	CHA	158	0.218546	0.145697
CHA	145	0	0	CHA	159	1.88034	1
CHA	146	0	0	CHA	160	1.22353	0.81569
CHA	147	0	0	CHA	161	0.74026	0.493507
CHA	148	0	0	CHA	162	0.284517	0.189678
CHA	149	0.107855	0.0719032	CHA	163	0.346758	0.231172
CHA	150	0.256005	0.17067	CHA	164	0.135897	0.0905981
CHA	151	0.0690224	0.0460149	CHA	165	0.314172	0.209448
CHA	152	0.103288	0.0688584	CHA	166	3.29586	1
CHA	153	0	0	CHA	167	0.893883	0.595922
CHA	154	0	0	CHA	168	2.7288	1
CHA	155	0	0	CHA	169	3.69189	1
CHA	156	0	0	CHA	170	5.80611	1
CHA	157	0	0	CHA	171	11.235	1
CHA	158	0	0	CHA	172	10.5143	1
CHA	159	0	0	CHA	173	4.72912	1
CHA	160	0	0	CHA	174	12.3743	1
CHA	161	0	0	CHA	175	4.19038	1
CHA	162	0	0	CHA	176	7.26086	1
CHA	163	1.07011	0.713406	CHA	177	8.52541	1
CHA	164	0.480475	0.320317	CHA	178	3.56449	1
CHA	165	4.7661	1	CHA	179	5.94544	1
CHA	166	1.27055	0.847036	CHA	180	1.53402	1
CHA	167	1.90421	1	CHA	181	0.728408	0.485605
CHA	168	0.360628	0.240418	CHA	182	0.315752	0.210501
CHA	169	0.212956	0.141971	CHA	183	0.0851984	0.0567989
CHA	170	0.0635229	0.0423486	CHA	184	0	0
CHA	171	0	0	CHA	185	0.0511379	0.0340919
CHA	172	0.00715743	0.00477162	CHA	186	0.0368018	0.0245345
CHA	173	0.00468923	0.00312616	CHA	187	0.0282417	0.0188278
CHA	174	0.0265136	0.0176757	CHA	188	0	0
CHA	175	0.0408809	0.0272539	CHA	189	0	0
CHA	176	0.0258007	0.0172005	CHA	190	0	0
CHA	177	0.0403883	0.0269255	CHA	191	0	0
CHA	178	0	0	CHA	192	0.126001	0.0840005
CHA	179	0	0	CHA	193	0.028988	0.0193253
CHA	180	0	0	CHA	194	0.0168843	0.0112562
CHA	181	0	0	CHA	195	0.0433582	0.0289055
CHA	182	0	0	CHA	196	0.0216286	0.0144191
CHA	183	0	0	CHA	197	0.293654	0.195769
CHA	184	0	0	CHA	198	0.0329989	0.0219993
CHA	185	0	0	CHA	199	0.972939	0.648626
CHA	186	0.325352	0.216902	CHA	200	1.95995	1
CHA	187	0.300333	0.200222	CHA	201	4.70236	1
CHA	188	0.00817903	0.00545268	CHA	202	5.93323	1
CHA	189	0.0497309	0.0331539	CHA	203	4.96188	1
CHA	190	0.0273337	0.0182225	CHA	204	2.27388	1
CHA	191	0	0	CHA	205	2.02413	1
CHA	192	0	0	CHA	206	2.31389	1
CHA	193	0	0	CHA	207	1.96837	1
CHA	194	0	0	CHA	208	1.63281	1
CHA	195	0	0	CHA	209	1.40176	0.934508
CHA	196	0	0	CHA	210	3.51104	1
CHA	197	0	0	CHA	211	3.31866	1
CHA	198	0	0	CHA	212	3.19572	1
CHA	199	0	0	CHA	213	2.09612	1
CHA	200	0	0	CHA	214	1.1878	0.791869
CHA	201	0	0	CHA	215	1.34783	0.89855
CHA	202	0	0	CHA	216	0.474418	0.316279
CHA	203	0.0690127	0.0460084	CHA	217	0.656527	0.437684
CHA	204	0.0537507	0.0358338	CHA	218	0.217659	0.145106
CHA	205	0.131842	0.0878948	CHA	219	0	0
CHA	206	0.123568	0.0823788	CHA	220	0.0465112	0.0310075
CHA	207	0	0	CHA	221	0.0894565	0.0596376
CHA	208	0.10732	0.071547	CHA	222	0	0
CHA	209	0.00984706	0.0065647	CHA	223	0	0
CHA	210	0	0	CHA	224	0	0
CHA	211	0	0	CHA	225	0	0
CHA	212	0	0	CHA	226	0	0
CHA	213	0	0	CHA	227	0	0
CHA	214	0	0	CHA	228	0.179453	0.119635
CHA	215	0	0	CHA	229	0.406851	0.271234
CHA	216	0	0	CHA	230	0.547981	0.365321
CHA	217	0.00158249	0.00105499	CHA	231	1.97781	1
CHA	218	0.0433988	0.0289326	CHA	232	0.996625	0.664417
CHA	219	0.351354	0.234236	CHA	233	2.87655	1
CHA	220	0	0	CHA	234	0.477156	0.318104
CHA	221	0.0417743	0.0278496	CHA	235	0.806092	0.537394
CHA	222	2.34296	1	CHA	236	4.15544	1
CHA	223	0	0	CHA	237	0.743404	0.495602
CHA	224	0.0264694	0.0176463	CHA	238	3.85802	1
CHA	225	1.27663	0.851089	CHA	239	3.52905	1
CHA	226	0.0746768	0.0497845	CHA	240	1.86087	1
CHA	227	0.107568	0.0717121	CHA	241	2.02956	1
CHA	228	0	0	CHA	242	0.382364	0.254909
CHA	229	0	0	CHA	243	0.32232	0.21488
CHA	230	0	0	CHA	244	0.0575003	0.0383335
CHA	231	0	0	CHA	245	0	0
CHA	232	0	0	CHA	246	0	0
CHA	233	0	0	CHA	247	0	0
CHA	234	0	0	CHA	248	0	0
CHA	235	0	0	CHA	249	0.0278558	0.0185706
CHA	236	0.040873	0.0272487	CHA	250	0	0
CHA	237	0.125948	0.0839652	CHA	251	0	0
CHA	238	0.0758437	0.0505625	CHA	252	0	0
CHA	239	0.0262705	0.0175137	CHA	253	0	0
CHA	240	0.0617527	0.0411685	CHA	254	0.0306261	0.0204174
CHA	241	0.0877098	0.0584732	CHA	255	0	0
CHA	242	0.230103	0.153402	CHA	256	0.0995612	0.0663741
CHA	243	0.345512	0.230341	CHA	257	0.195853	0.130569
CHA	244	1.06494	0.709959	CHA	258	0.628398	0.418932
CHA	245	0.457093	0.304729	CHA	259	1.2123	0.808203
CHA	246	1.22928	0.819522	CHA	260	5.03257	1
CHA	247	0.278399	0.1856	CHA	261	4.77251	1
CHA	248	0	0	CHA	262	4.10181	1
CHA	249	0	0	CHA	263	2.8959	1
CHA	250	0	0	CHA	264	0.741574	0.494383
CHA	251	0	0	CHA	265	2.46418	1
CHA	252	0	0	CHA	266	0.309242	0.206161
CHA	253	0.132615	0.0884103	CHA	267	0.659557	0.439704
CHA	254	0.361938	0.241292	CHA	268	0.22926	0.15284
CHA	255	0.590759	0.393839	CHA	269	2.58108	1
CHA	256	0	0	CHA	270	0.0673605	0.044907
CHA	257	0	0	CHA	271	0.0811061	0.0540707
CHA	258	0	0	CHA	272	0	0
CHA	259	0.0717109	0.0478073	CHA	273	0	0
CHA	260	0	0	CHA	274	0	0
CHA	261	0	0	CHA	275	0.0666735	0.044449
CHA	262	0.251093	0.167395	CHA	276	0.154069	0.102713
CHA	263	0.30618	0.20412	CHA	277	0.0548395	0.0365597
CHA	264	0.149538	0.0996918	CHA	278	0.018909	0.012606
CHA	265	0.153991	0.102661	CHA	279	0	0
CHA	266	0.0930792	0.0620528	CHA	280	0	0
CHA	267	0	0	CHA	281	0	0
CHA	268	0	0	CHA	282	0.366249	0.244166
CHA	269	0	0	CHA	283	1.97255	1
CHA	270	0	0	CHA	284	2.22139	1
CHA	271	0	0	CHA	285	3.13584	1
CHA	272	0	0	CHA	286	1.79102	1
CHA	273	0	0	CHA	287	0.675297	0.450198
CHA	274	0	0	CHA	288	0.0232644	0.0155096
CHA	275	0	0	CHA	289	0	0
CHA	276	0	0	CHA	290	0	0
CHA	277	0	0	CHA	291	0	0
CHA	278	0.0267086	0.0178057	CHA	292	0	0
CHA	279	0	0	CHA	293	0	0
CHA	280	0.148731	0.0991539	CHA	294	0	0
CHA	281	0	0	CHA	295	0	0
CHA	282	0	0	CHA	296	0	0
CHA	283	0	0	CHA	297	0.737165	0.491443
CHA	284	0.153737	0.102491	CHA	298	2.65293	1
CHA	285	1.93701	1	CHA	299	6.02169	1
CHA	286	0	0	CHA	300	0.90984	0.60656
CHA	287	0	0	CHA	301	0	0
CHA	288	0.540588	0.360392	CHA	302	0	0
CHA	289	2.50059	1	CHA	303	0.226062	0.150708
CHA	290	0.441468	0.294312	CHA	304	0.0599899	0.0399933
CHA	291	1.77521	1	CHA	305	0.369215	0.246144
CHA	292	0	0	CHA	306	0	0
CHA	293	0	0	CHA	307	0.93059	0.620393
CHA	294	0	0	CHA	308	1.65299	1
CHA	295	0	0	CHA	309	2.05389	1
CHA	296	2.76214	1	CHA	310	6.39802	1
CHA	297	1.5403	1	CHA	311	3.57664	1
CHA	298	0.75482	0.503213	CHA	312	3.14328	1
CHA	299	0	0	CHA	313	1.1863	0.790868
CHA	300	0	0	CHA	314	0.238859	0.159239
CHA	301	0	0	CHA	315	0	0
CHA	302	0	0	CHA	316	0	0
CHA	303	0	0	CHA	317	0	0
CHA	304	0.0839711	0.0559808	CHA	318	0	0
CHA	305	0	0	CHA	319	0	0
CHA	306	0	0	CHA	320	0.383497	0.255664
CHA	307	0	0	CHA	321	0.143819	0.0958793
CHA	308	0	0	CHA	322	1.10667	0.737783
CHA	309	0	0	CHA	323	3.80704	1
CHA	310	0.587168	0.391445	CHA	324	2.99104	1
CHA	311	0.301727	0.201151	CHA	325	4.79105	1
CHA	312	4.84399	1	CHA	326	7.80542	1
CHA	313	1.2873	0.858201	CHA	327	3.29621	1
CHA	314	0	0	CHA	328	1.72915	1
CHA	315	0.29833	0.198887	CHA	329	3.15993	1
CHA	316	0.0772524	0.0515016	CHA	330	0.173513	0.115675
CHA	317	0.111075	0.0740502	CHA	331	0.232317	0.154878
CHA	318	1.47115	0.98077	CHA	332	1.98336	1
CHA	319	0.409229	0.272819	CHA	333	0.431508	0.287672
CHA	320	0.0297051	0.0198034	CHA	334	0.255035	0.170023
CHA	321	0	0	CHA	335	1.04181	0.694541
CHA	322	0.273513	0.182342	CHA	336	1.10297	0.735316
CHA	323	0	0	CHA	337	0.378159	0.252106
CHA	324	0.0910092	0.0606728	CHA	338	0.0347316	0.0231544
CHA	325	0.37692	0.25128	CHA	339	0.0842103	0.0561402
CHA	326	0.125733	0.0838219	CHA	340	0.163679	0.109119
CHB	322	0.199378	0.132919	CHA	341	0.416862	0.277908
CHB	323	0.754053	0.502702	CHA	342	0.881519	0.587679
CHB	324	0.182181	0.121454	CHA	343	0.69823	0.465487
CHB	325	0.100847	0.0672311	CHA	344	1.25059	0.833726
CHB	326	0.231246	0.154164	CHA	345	0.726576	0.484384
CHB	327	0.671788	0.447859	CHA	346	1.25758	0.838388
CHB	328	0.706202	0.470801	CHA	347	3.48207	1
CHB	329	0.65009	0.433393	CHA	348	2.691	1
CHB	330	0.72597	0.48398	CHA	349	2.83677	1
CHB	331	0.598443	0.398962	CHA	350	2.40552	1
CHB	332	0.362248	0.241499	CHA	351	0	0
CHB	333	0.47919	0.31946	CHA	352	0.209675	0.139784
CHB	334	1.04097	0.693977	CHA	353	0.42	0.28
CHB	335	0.645832	0.430555	CHA	354	1.77836	1
CHB	336	0.903581	0.602387	CHA	355	2.3346	1
CHB	337	0.0187336	0.0124891	CHA	356	1.09033	0.72689
CHB	338	0.0897249	0.0598166	CHA	357	1.02612	0.684082
CHB	339	0.206411	0.137607	CHA	358	1.50642	1
CHB	340	1.61894	1	CHA	359	1.24049	0.826996
CHB	341	1.84369	1	CHA	360	1.38569	0.923794
CHB	342	4.52148	1	CHA	361	1.80239	1
CHB	343	2.0967	1	CHA	362	2.53103	1
CHB	344	2.16116	1	CHA	363	1.33769	0.891794
CHB	345	1.22212	0.814749	CHA	364	1.83633	1
CHB	346	1.83219	1	CHA	365	1.16981	0.779871
CHB	347	2.19425	1	CHA	366	0.30182	0.201213
CHB	348	1.20779	0.805192	CHA	367	0.40605	0.2707
CHB	349	0.68143	0.454286	CHA	368	0.631873	0.421249
CHB	350	0.244519	0.163012	CHA	369	0.232971	0.155314
CHB	351	0.164984	0.109989	CHA	370	1.62896	1
CHB	352	0.0362073	0.0241382	CHA	371	1.40703	0.938021
CHB	353	0.397091	0.264727	CHA	372	2.07934	1
CHB	354	0.0660667	0.0440445	CHA	373	0.98692	0.657947
CHB	355	0.0268361	0.0178907	CHA	374	2.87905	1
CHB	356	0.498984	0.332656	CHA	375	1.23397	0.822647
CHB	357	1.96434	1	CHA	376	0.95063	0.633754
CHB	358	1.10442	0.73628	CHA	377	0.79829	0.532193
CHB	359	1.29719	0.86479	CHA	378	1.22182	0.814546
CHB	360	3.08516	1	CHA	379	0.0875685	0.058379
CHB	361	2.50235	1	CHA	380	0.0165069	0.0110046
CHB	362	1.06711	0.711405	CHA	381	0.0997663	0.0665109
CHB	363	0.672354	0.448236	CHA	382	0	0
CHB	364	1.24222	0.828147	CHA	383	0.0429801	0.0286534
CHB	365	0.231355	0.154236	CHA	384	0	0
CHB	366	0.0658371	0.0438914	CHA	385	0	0
CHB	367	0.156723	0.104482	CHA	386	0.31328	0.208853
CHB	368	0.174506	0.116337	CHA	387	0.19408	0.129387
CHB	369	0.428285	0.285523	CHA	388	0	0
CHB	370	0.918622	0.612414	CHA	389	0.0652852	0.0435235
CHB	371	1.63838	1	CHA	390	0.0695829	0.0463886
CHB	372	0.939372	0.626248	CHA	391	0.109711	0.0731405
CHB	373	1.11989	0.746596	CHA	392	0	0
CHB	374	0.279961	0.18664	CHA	393	0	0
CHB	375	0.0632657	0.0421771	CHA	394	0	0
CHB	376	0	0	CHA	395	0	0
CHB	377	0.0509575	0.0339716	CHA	396	0	0
CHB	378	0.0794365	0.0529576	CHA	397	0.192319	0.128212
CHB	379	0	0	CHA	398	0.518685	0.34579
CHB	380	0.0231229	0.0154153	CHA	399	0.0860292	0.0573528
CHB	381	0	0	CHA	400	0.134385	0.0895903
CHB	382	0	0	CHA	401	0.195866	0.130578
CHB	383	0	0	CHA	402	0.00512147	0.00341431
CHB	384	0.399668	0.266445	CHA	403	0.00328828	0.00219219
CHB	385	0.157303	0.104868	CHA	404	0	0
CHB	386	0.285601	0.190401	CHA	405	0	0
CHB	387	0.0501843	0.0334562	CHA	406	0	0
CHB	388	0.0125476	0.00836506	CHA	407	0	0
CHB	389	0	0	CHA	408	0	0
CHB	390	0	0	CHA	409	0	0
CHB	391	0	0	CHA	410	0	0
CHB	392	0	0	CHA	411	0.0418689	0.0279126
CHB	393	0	0	CHA	412	0	0
CHB	394	0	0	CHA	413	0	0
CHB	395	0	0	CHA	414	0.0724943	0.0483296
CHB	396	0	0	CHA	415	0.16362	0.10908
CHB	397	0.0621551	0.0414367	CHA	416	0.665507	0.443672
CHB	398	0	0	CHA	417	0.0813777	0.0542518
CHB	399	0	0	CHA	418	0.0860256	0.0573504
CHB	400	0	0	CHA	419	0.051993	0.034662
CHB	401	0.00772875	0.0051525	CHA	420	0.168407	0.112271
CHB	402	0	0	CHA	421	0.254685	0.16979
CHB	403	0.0412669	0.0275112	CHA	422	0.598614	0.399076
CHB	404	0	0	CHA	423	0	0
CHB	405	0	0	CHA	424	0	0
CHB	406	0	0	CHA	425	0.133976	0.0893172
CHB	407	0	0	CHA	426	0.269362	0.179574
CHB	408	0.110782	0.0738548	CHA	427	0	0
CHB	409	0	0	CHA	428	0	0
CHB	410	0	0	CHA	429	0	0
CHB	411	0	0	CHA	430	0	0
CHB	412	0	0	CHA	431	0	0
CHB	413	0	0	CHA	432	0	0
CHB	414	0	0	CHA	433	0	0
CHB	415	0	0	CHA	434	0	0
CHB	416	0	0	CHA	435	0	0
CHB	417	0	0	CHA	436	0	0
CHB	418	0	0	CHA	437	0.298987	0.199324
CHB	419	0	0	CHA	438	0	0
CHB	420	0	0	CHA	439	0	0
CHB	421	0	0	CHA	440	0	0
CHB	422	0	0	CHA	441	0	0
CHB	423	0	0	CHA	442	0	0
CHB	424	0	0	CHA	443	0	0
CHB	425	0.0108665	0.00724431	CHA	444	0	0
CHB	426	0.0443498	0.0295666	CHA	445	0	0
CHB	427	0	0	CHA	446	0	0
CHB	428	0	0	CHA	447	0	0
CHB	429	0	0	CHA	448	0	0
CHB	430	0.00493242	0.00328828	CHA	449	0	0
CHB	431	0	0	CHA	450	0.0425688	0.0283792
CHB	432	0	0	CHA	451	0	0
CHB	433	0.0406702	0.0271135	CHA	452	0	0
CHB	434	0.0316426	0.0210951	CHA	453	0.0947561	0.0631707
CHB	435	0.0650637	0.0433758	CHA	454	0.370077	0.246718
CHB	436	0.0681018	0.0454012	CHA	455	0	0
CHB	437	0.223507	0.149005	CHA	456	0.213076	0.142051
CHB	438	0.161495	0.107663	CHA	457	0	0
CHB	439	0.217921	0.145281	CHA	458	0	0
CHB	440	0.421681	0.281121	CHA	459	0	0
CHB	441	0.347747	0.231831	CHA	460	0.035718	0.023812
CHB	442	0.440611	0.29374	CHA	461	0.0637234	0.0424822
CHB	443	1.04815	0.698763	CHA	462	0.29995	0.199967
CHB	444	0.530419	0.353613	CHA	463	0.184968	0.123312
CHB	445	0.273096	0.182064	CHA	464	0.260144	0.173429
CHB	446	0.795183	0.530122	CHA	465	0.2726	0.181734
CHB	447	1.10351	0.735672	CHA	466	0.630665	0.420443
CHB	448	2.46684	1	CHA	467	0.224643	0.149762
CHB	449	1.4534	0.968933	CHA	468	0.432498	0.288332
CHB	450	1.3904	0.926932	CHA	469	0.130758	0.0871722
CHB	451	0.58044	0.38696	CHA	470	0.134384	0.0895891
CHB	452	0.801312	0.534208	CHA	471	0	0
CHB	453	0.158784	0.105856	CHA	472	0.452035	0.301357
CHB	454	0.843853	0.562569	CHA	473	0.442136	0.294757
CHB	455	0.467656	0.311771	CHA	474	1.45196	0.967975
CHB	456	0.57042	0.38028	CHA	475	2.47679	1
CHB	457	0.304295	0.202863	CHA	476	3.41488	1
CHB	458	0.62556	0.41704	CHA	477	0.814364	0.542909
CHB	459	0.481173	0.320782	CHA	478	0.629741	0.419828
CHB	460	0.438346	0.292231	CHA	479	6.40245	1
CHB	461	0.715505	0.477003	CHA	480	1.24148	0.827654
CHB	462	0.161927	0.107951	CHA	481	0.470805	0.31387
CHB	463	0.436953	0.291302	CHA	482	1.9895	1
CHB	464	0.314016	0.209344	CHA	483	2.96929	1
CHB	465	2.35233	1	CHA	484	0.530061	0.353374
CHB	466	1.55024	1	CHA	485	0.450103	0.300068
CHB	467	0.549397	0.366265	CHA	486	0.512626	0.341751
CHB	468	0.394395	0.26293	CHA	487	0.522859	0.348572
CHB	469	4.03593	1	CHA	488	0.558827	0.372552
CHB	470	0.961112	0.640742	CHA	489	0.71657	0.477713
CHB	471	1.54234	1	CHA	490	0.59898	0.39932
CHB	472	0.634089	0.422726	CHA	491	0.294971	0.196647
CHB	473	1.33812	0.892082	CHA	492	0	0
CHB	474	0.887412	0.591608	CHA	493	0	0
CHB	475	1.02623	0.684152	CHA	494	0	0
CHB	476	1.00114	0.667426	CHA	495	0	0
CHB	477	0.609206	0.406137	CHA	496	0	0
CHB	478	1.03955	0.693034	CHA	497	0	0
CHB	479	0.807782	0.538522	CHA	498	0.0948291	0.0632194
CHB	480	0.345562	0.230374	CHA	499	0	0
CHB	481	0.399092	0.266061	CHA	500	0	0
CHB	482	0.702982	0.468654	CHA	501	0.0577779	0.0385186
CHB	483	0.775248	0.516832	CHA	502	0	0
CHB	484	1.01111	0.674075
CHB	485	0.707831	0.471888
CHB	486	1.11914	0.746094

## Sheet: Fig S4C
	Glycan-Glycan Contacts				Protein-Glycan Contacts
	HK68		SING16		HK68		SING16
	N165	N38	N165	N38	N165	N38	N165	N38
Average Number of Contacts per Frame	0	0.7	4	0.5	1.7	2.9	2.5	1.1
Error	0	0.02	0.08	0.03	0.03	0.02	0.05	0.01

## Sheet: Fig S5 A-B
Supplementary Figure 4A		ELISAs HK68								Supplementary Figure 4B		ELISAs Sing16
	S139/1									S139/1
	Ab concentration (ug/ml)	293T		293S		endoH				Ab concentration (ug/ml)	293T		293S		endoH
	0	0.045	0.044	0.053	0.05	0.07	0.061			0	0.057	0.051	0.046	0.052	0.044	0.051
	0.0411523	0.323	0.311	0.299	0.314	0.364	0.412			0.0411523	0.053	0.045	0.049	0.05	0.047	0.052
	0.123457	0.6	0.593	0.687	0.624	0.616	0.622			0.123457	0.05	0.049	0.047	0.052	0.047	0.051
	0.37037	1.15	1.241	1.059	1.022	1.054	1.111			0.37037	0.05	0.053	0.061	0.059	0.05	0.063
	1.11111	1.38	1.414	1.327	1.354	1.336	1.144			1.11111	0.055	0.049	0.047	0.051	0.057	0.058
	3.3	1.736	1.675	1.711	1.675	1.784	1.679			3.3	0.052	0.052	0.05	0.05	0.059	0.068
	10	1.771	1.765	1.535	1.635	1.642	1.702			10	0.146	0.095	0.063	0.053	0.058	0.061
	30	1.622	1.7	1.363	1.532	1.388	1.562			30	0.112	0.092	0.072	0.058	0.088	0.063
	K03.12									K03.12
	Ab concentration (ug/ml)	293T		293S		endoH				Ab concentration (ug/ml)	293T		293S		endoH
	0	0.059	0.045	0.061	0.056	0.077	0.061			0	0.048	0.05	0.048	0.062	0.05	0.045
	0.0411523	0.078	0.051	0.071	0.052	0.071	0.063			0.0411523	0.067	0.051	0.055	0.063	0.053	0.051
	0.123457	0.071	0.061	0.07	0.061	0.076	0.052			0.123457	0.066	0.053	0.059	0.069	0.055	0.059
	0.37037	0.072	0.062	0.076	0.065	0.087	0.061			0.37037	0.077	0.062	0.074	0.082	0.062	0.065
	1.11111	0.093	0.072	0.089	0.062	0.101	0.099			1.11111	0.083	0.072	0.068	0.08	0.059	0.068
	3.3	0.109	0.098	0.097	0.089	0.161	0.089			3.3	0.095	0.093	0.066	0.075	0.066	0.063
	10	0.231	0.105	0.199	0.105	0.216	0.105			10	0.095	0.103	0.076	0.082	0.078	0.07
	30	0.54	0.253	0.278	0.204	0.302	0.24			30	0.229	0.298	0.123	0.132	0.177	0.105
	TJ5-5									TJ5-5
	Ab concentration (ug/ml)	293T		293S		endoH				Ab concentration (ug/ml)	293T		293S		endoH
	0	0.063	0.052	0.08	0.075	0.068	0.056			0	0.059	0.071	0.068	0.054	0.052	0.049
	0.0411523	0.071	0.045	0.13	0.071	0.086	0.061			0.0411523	0.249	0.305	0.203	0.196	0.314	0.288
	0.123457	0.077	0.051	0.118	0.075	0.103	0.071			0.123457	0.435	0.513	0.526	0.405	0.724	0.668
	0.37037	0.072	0.054	0.124	0.07	0.115	0.078			0.37037	0.736	0.784	0.713	0.621	1.236	1.174
	1.11111	0.109	0.069	0.111	0.073	0.103	0.083			1.11111	0.902	0.998	0.967	0.891	1.563	1.462
	3.3	0.129	0.072	0.113	0.063	0.102	0.079			3.3	0.984	1.045	1.285	1.206	1.625	1.371
	10	0.156	0.084	0.138	0.078	0.139	0.082			10	0.928	1.068	1.315	1.138	1.712	1.577
	30	0.161	0.085	0.126	0.078	0.14	0.08			30	0.875	1.084	1.324	1.256	1.711	1.575
	C05									C05
	Ab concentration (ug/ml)	293T		293S		endoH				Ab concentration (ug/ml)	293T		293S		endoH
	0	0.081	0.087	0.088	0.071	0.077	0.071			0	0.064	0.056	0.051	0.064	0.049	0.055
	0.0411523	0.48	0.402	0.399	0.401	0.406	0.398			0.0411523	1.088	0.989	0.503	0.608	1.154	1.3
	0.123457	0.798	0.705	0.646	0.598	0.693	0.608			0.123457	1.166	1.063	0.723	0.833	1.323	1.516
	0.37037	0.87	0.823	0.638	0.597	0.734	0.714			0.37037	1.298	1.144	0.753	0.843	1.528	1.706
	1.11111	1.21	1.199	0.959	0.907	1.118	1.108			1.11111	1.369	1.198	0.811	0.945	1.614	1.771
	3.3	1.505	1.432	1.234	1.111	1.396	1.375			3.3	1.426	1.278	0.897	1.123	1.698	1.851
	10	1.478	1.423	1.189	1.187	1.376	1.345			10	1.5	1.409	0.965	1.187	1.768	1.616
	30	1.447	1.444	1.214	1.19	1.378	1.338			30	1.523	1.399	1.009	1.253	1.743	1.722
	F045-092									F045-092
	Ab concentration (ug/ml)	293T		293S		endoH				Ab concentration (ug/ml)	293T		293S		endoH
	0	0.073	0.069	0.075	0.064	0.058	0.055			0	0.061	0.059	0.052	0.082	0.04	0.051
	0.0411523	0.214	0.178	0.104	0.081	0.233	0.154			0.0411523	0.902	0.889	0.801	0.727	0.302	0.412
	0.123457	0.534	0.404	0.374	0.214	0.371	0.254			0.123457	1.103	0.972	0.824	0.873	0.398	0.35
	0.37037	0.613	0.513	0.591	0.506	0.497	0.386			0.37037	1.216	1.037	1.241	1.189	0.6	0.503
	1.11111	0.988	0.888	0.834	0.789	0.687	0.504			1.11111	1.296	1.153	1.305	1.163	0.898	0.712
	3.3	1.35	1.105	1.241	1.002	0.809	0.794			3.3	1.364	1.301	1.714	1.663	0.987	0.804
	10	1.518	1.345	1.309	1.213	0.926	0.813			10	1.402	1.277	1.734	1.492	1.019	0.904
	30	1.422	1.322	1.233	1.198	0.927	0.808			30	1.4	1.324	1.72	1.523	1.112	0.943
	CR9114									CR9114
	Ab concentration (ug/ml)	293T		293S		endoH				Ab concentration (ug/ml)	293T		GnTI-		endoH-treated
	0	0.078	0.067	0.035	0.042	0.059	0.046			0	0.069	0.063	0.065	0.052	0.054	0.047
	0.0411523	0.203	0.195	0.136	0.185	0.469	0.385			0.0411523	0.21	0.198	0.355	0.305	0.123	0.203
	0.123457	0.325	0.284	0.195	0.284	0.571	0.413			0.123457	0.39	0.267	0.517	0.316	0.219	0.304
	0.37037	0.488	0.375	0.274	0.315	0.574	0.422			0.37037	0.706	0.593	0.594	0.416	0.295	0.402
	1.11111	0.729	0.671	0.537	0.622	0.768	0.615			1.11111	0.966	0.845	0.708	0.624	0.378	0.452
	3.3	0.899	0.798	0.607	0.739	0.904	0.823			3.3	1.183	0.889	0.773	0.641	0.476	0.531
	10	1.036	0.907	0.716	0.802	1.142	1.099			10	1.196	0.943	0.883	0.712	0.587	0.613
	30	1.089	0.902	0.84	0.911	1.205	1.116			30	1.088	0.952	0.887	0.726	0.598	0.624

## Sheet: Fig S5 C - HK68
	N74_CAR2	N158_CAR1								AVG	N74_CAR2	N158_CAR1
0	0	0								Struct 1	0.22	17.49
1	0	49								Struct 2	0.88	1.05
2	0	28								Struct 3	0.44	4.35
3	0	0								Struct 4	8.46	33.26
4	0	0								Struct 5	1.54	38.59
5	0	0								Struct 6	0.22	29.37
6	0	28								Struct 7	0	2.17
7	0	28								Struct 8	1.15	1.54
8	0	0								Struct 9	0.22	40.58
9	0	0								Struct 10	1.1	2.73
10	0	0
11	0	0								Total	1.423	17.113
12	0	0								StdErr	0.79819	5.28799
13	0	0
14	0	0
15	0	0
16	0	21
17	0	0
18	0	28
19	0	28
20	0	55
21	0	95
22	0	27
23	0	28
24	0	28
25	0	0
26	0	0
27	0	0
28	0	0
29	0	0
30	0	0
31	0	0
32	0	0
33	0	90
34	0	0
35	0	28
36	0	28
37	0	0
38	0	0
39	0	27
40	0	0
41	0	0
42	0	0
43	0	0
44	0	21
45	0	0
46	0	0
47	0	0
48	0	27
49	0	0
50	0	27
51	0	27
52	0	47
53	0	0
54	0	76
55	0	49
56	0	27
57	0	28
58	0	76
59	0	0
60	0	20
61	0	47
62	0	49
63	0	69
64	0	47
65	0	20
66	0	27
67	0	0
68	0	28
69	0	0
70	0	27
71	0	27
72	0	0
73	0	0
74	0	0
75	0	21
76	0	27
77	0	21
78	0	28
79	0	21
80	0	27
81	0	0
82	0	0
83	0	0
84	0	0
85	0	27
86	0	20
87	0	77
88	0	0
89	0	21
90	0	0
91	0	0
92	0	28
93	0	0
94	0	28
95	0	0
96	22	0
97	0	0
98	0	21
99	0	0
100	0	0
101	0	0
102	0	0
103	0	0
104	0	28
105	0	0
106	0	0
107	0	0
108	0	0
109	0	0
110	0	0
111	0	0
112	0	0
113	0	0
114	0	0
115	0	0
116	0	0
117	0	0
118	0	0
119	0	0
120	0	0
121	0	0
122	0	0
123	0	0
124	0	0
125	0	0
126	0	28
127	0	0
128	0	0
129	0	0
130	0	0
131	0	0
132	0	0
133	0	0
134	0	0
135	0	0
136	0	0
137	0	0
138	0	0
139	0	0
140	0	0
141	0	0
142	22	0
143	0	0
144	0	0
145	0	0
146	0	0
147	0	0
148	0	0
149	0	0
150	0	0
151	0	0
152	0	0
153	0	0
154	22	21
155	0	0
156	0	0
157	0	0
158	0	0
159	0	0
160	0	0
161	0	0
162	0	0
163	0	0
164	0	0
165	22	0
166	0	0
167	0	0
168	0	0
169	0	0
170	0	0
171	0	0
172	0	0
173	0	0
174	0	0
175	0	28
176	0	0
177	0	0
178	0	0
179	0	0
180	0	0
181	0	0
182	0	0
183	0	0
184	0	0
185	0	0
186	0	0
187	0	0
188	0	0
189	0	0
190	0	0
191	0	0
192	0	0
193	22	0
194	0	0
195	0	0
196	0	0
197	0	0
198	0	0
199	0	0
200	0	0
201	0	0
202	22	0
203	0	0
204	0	0
205	0	0
206	0	0
207	0	0
208	0	0
209	0	21
210	0	0
211	0	0
212	0	0
213	0	0
214	0	0
215	0	0
216	0	0
217	0	0
218	0	0
219	0	0
220	0	0
221	0	0
222	0	0
223	0	0
224	0	0
225	0	0
226	0	0
227	0	0
228	0	0
229	0	0
230	0	0
231	0	0
232	0	0
233	0	0
234	0	0
235	0	0
236	0	0
237	0	0
238	0	27
239	0	21
240	0	0
241	0	0
242	0	0
243	0	28
244	0	0
245	0	0
246	0	0
247	0	0
248	0	0
249	0	0
250	22	0
251	0	0
252	0	0
253	0	49
254	0	0
255	0	0
256	0	0
257	0	0
258	0	0
259	0	0
260	0	28
261	0	49
262	0	0
263	0	0
264	0	0
265	0	0
266	0	0
267	0	0
268	0	0
269	0	0
270	0	0
271	0	0
272	0	0
273	0	21
274	0	0
275	0	0
276	0	0
277	0	0
278	0	0
279	0	0
280	0	28
281	0	0
282	0	27
283	0	0
284	0	0
285	0	27
286	0	0
287	0	0
288	0	0
289	0	27
290	0	0
291	0	0
292	0	0
293	0	82
294	0	0
295	0	0
296	0	0
297	0	0
298	0	0
299	0	0
300	0	48
301	22	27
302	0	0
303	0	0
304	0	49
305	0	49
306	0	49
307	0	28
308	0	22
309	22	0
310	22	27
311	0	0
312	0	0
313	22	55
314	0	76
315	0	76
316	0	71
317	0	22
318	0	55
319	0	0
320	0	48
321	22	27
322	22	27
323	0	27
324	22	69
325	0	49
326	0	27
327	22	76
328	27	0
329	0	27
330	22	76
331	0	95
332	0	27
333	0	27
334	22	0
335	0	27
336	22	28
337	22	28
338	0	0
339	22	28
340	22	97
341	0	95
342	22	49
343	0	0
344	0	76
345	0	27
346	0	145
347	0	27
348	22	0
349	22	0
350	0	0
351	22	28
352	22	0
353	22	69
354	0	21
355	22	0
356	0	21
357	22	0
358	0	0
359	0	68
360	0	49
361	22	27
362	0	0
363	0	0
364	0	27
365	22	27
366	0	77
367	22	27
368	22	21
369	0	0
370	0	0
371	0	0
372	22	28
373	0	22
374	22	28
375	0	96
376	22	71
377	0	117
378	0	0
379	0	22
380	0	0
381	0	68
382	0	0
383	0	70
384	22	22
385	22	0
386	22	0
387	0	49
388	0	27
389	22	21
390	0	0
391	0	0
392	0	49
393	49	27
394	22	28
395	0	0
396	0	71
397	22	47
398	0	69
399	0	49
400	0	0
401	0	0
402	22	49
403	0	27
404	0	27
405	0	0
406	0	49
407	0	27
408	0	27
409	0	0
410	0	27
411	0	118
412	0	0
413	0	27
414	0	0
415	0	0
416	0	54
417	0	0
418	0	76
419	0	0
420	0	0
421	0	71
422	0	49
423	0	74
424	0	69
425	0	68
426	0	0
427	0	27
428	0	0
429	0	27
430	0	27
431	0	0
432	0	48
433	0	95
434	0	0
435	0	49
436	0	28
437	22	97
438	0	48
439	22	49
440	0	0
441	0	0
442	0	97
443	22	27
444	0	49
445	0	27
446	0	27
447	0	27
448	0	49
449	0	0
450	0	49
451	0	0
452	0	27
453	0	118
454	0	27
455	0	49
456	0	27
457	0	28
458	0	88
459	0	27
460	0	21
461	0	0
462	0	103
463	0	27
464	0	96
465	0	123
466	0	54
467	0	96
468	0	0
469	0	27
470	0	27
471	0	116
472	0	49
473	22	77
474	0	69
475	0	27
476	0	96
477	0	69
478	22	55
479	0	68
480	0	22
481	0	54
482	0	27
483	0	27
484	22	49
485	0	27
486	0	43
487	0	0
488	0	49
489	0	49
490	0	22
491	0	0
492	0	27
493	0	27
494	0	22
495	0	55
496	0	55
497	0	0
498	0	0
499	0	27
500	0	0
501	0	0
502	0	49
503	0	27
504	0	27
505	0	0
506	0	0
507	0	27
508	0	27
509	0	76
510	0	27
511	0	69
512	0	0
513	0	54
514	0	76
515	0	0
516	22	76
517	0	42
518	0	27
519	0	0
520	0	76
521	0	27
522	0	20
523	0	28
524	0	0
525	0	0
526	0	49
527	0	0
528	0	20
529	0	22
530	0	21
531	0	0
532	0	0
533	0	27
534	0	22
535	0	97
536	0	0
537	0	96
538	0	22
539	0	49
540	0	47
541	0	27
542	0	0
543	0	0
544	0	0
545	0	77
546	0	27
547	0	27
548	0	22
549	0	42
550	0	0
551	0	49
552	0	0
553	0	71
554	0	0
555	0	49
556	0	0
557	0	27
558	0	42
559	0	54
560	0	76
561	0	49
562	0	21
563	0	27
564	0	118
565	0	0
566	0	97
567	0	49
568	0	28
569	0	0
570	0	27
571	0	22
572	0	0
573	0	0
574	0	22
575	0	28
576	0	27
577	0	0
578	0	70
579	0	48
580	0	22
581	0	49
582	0	28
583	0	0
584	0	22
585	0	27
586	0	47
587	0	0
588	0	27
589	0	22
590	0	49
591	0	27
592	0	70
593	0	0
594	0	0
595	0	0
596	0	27
597	0	49
598	0	0
599	0	21
600	0	0
601	0	0
602	0	0
603	0	0
604	0	0
605	0	0
606	0	0
607	0	0
608	0	0
609	0	0
610	0	0
611	0	0
612	0	0
613	0	0
614	0	0
615	0	0
616	0	0
617	0	0
618	0	0
619	0	0
620	0	28
621	0	0
622	0	0
623	0	0
624	0	0
625	0	0
626	0	28
627	0	28
628	0	0
629	0	0
630	0	0
631	0	0
632	0	0
633	0	0
634	0	0
635	0	0
636	0	0
637	0	0
638	0	0
639	0	0
640	0	0
641	0	0
642	0	0
643	0	28
644	0	0
645	0	0
646	0	0
647	0	0
648	0	0
649	0	0
650	0	0
651	0	0
652	0	0
653	0	0
654	0	0
655	0	0
656	0	0
657	0	0
658	0	0
659	0	0
660	0	0
661	0	49
662	0	0
663	0	0
664	0	0
665	0	0
666	0	0
667	0	0
668	0	0
669	0	0
670	0	0
671	0	0
672	0	0
673	0	0
674	0	0
675	0	0
676	0	0
677	0	0
678	0	0
679	0	0
680	0	0
681	0	0
682	0	0
683	0	0
684	0	28
685	0	0
686	0	0
687	0	0
688	0	0
689	0	0
690	0	0
691	0	0
692	0	0
693	0	0
694	0	0
695	0	0
696	0	28
697	0	0
698	0	0
699	0	0
700	0	0
701	0	0
702	0	0
703	0	0
704	0	0
705	0	0
706	0	0
707	0	0
708	0	0
709	0	0
710	0	0
711	0	0
712	0	0
713	0	0
714	0	0
715	0	0
716	0	0
717	0	0
718	0	0
719	0	0
720	0	0
721	0	0
722	0	28
723	0	0
724	0	0
725	0	28
726	0	0
727	0	0
728	0	0
729	0	0
730	0	0
731	0	28
732	0	0
733	0	0
734	0	0
735	0	0
736	0	0
737	0	28
738	0	0
739	0	0
740	0	0
741	0	0
742	0	21
743	0	0
744	0	0
745	0	0
746	0	0
747	0	0
748	0	0
749	0	0
750	22	0
751	0	0
752	0	0
753	0	0
754	27	0
755	0	21
756	0	0
757	0	0
758	0	0
759	0	0
760	0	0
761	0	0
762	0	0
763	0	0
764	0	0
765	0	0
766	0	0
767	0	0
768	0	0
769	0	0
770	0	0
771	0	0
772	0	0
773	0	0
774	0	0
775	0	0
776	0	0
777	0	0
778	0	0
779	0	0
780	0	0
781	0	0
782	0	0
783	0	0
784	0	0
785	0	0
786	0	0
787	22	0
788	0	0
789	22	0
790	0	0
791	0	0
792	0	0
793	0	0
794	0	0
795	0	0
796	22	0
797	0	0
798	0	0
799	0	0
800	0	21
801	0	27
802	0	49
803	0	21
804	0	0
805	0	22
806	0	27
807	0	27
808	0	0
809	0	55
810	0	75
811	0	22
812	0	49
813	0	0
814	0	0
815	0	117
816	0	76
817	0	0
818	0	69
819	0	21
820	0	27
821	0	74
822	0	0
823	0	98
824	0	49
825	0	47
826	0	47
827	0	0
828	0	76
829	0	0
830	0	120
831	0	76
832	0	27
833	0	28
834	0	76
835	0	76
836	0	69
837	0	0
838	0	27
839	0	55
840	0	75
841	0	0
842	0	47
843	0	49
844	0	54
845	0	0
846	0	92
847	0	27
848	0	54
849	0	28
850	0	69
851	0	0
852	0	98
853	0	97
854	0	49
855	0	27
856	0	0
857	0	0
858	0	42
859	0	27
860	0	27
861	0	49
862	0	109
863	0	27
864	0	42
865	0	0
866	0	22
867	0	71
868	0	21
869	0	27
870	0	49
871	0	71
872	0	21
873	0	71
874	0	27
875	0	69
876	0	77
877	0	0
878	0	27
879	0	76
880	0	27
881	0	27
882	0	0
883	0	54
884	0	55
885	0	28
886	0	54
887	0	0
888	0	0
889	0	49
890	0	49
891	0	96
892	0	49
893	22	49
894	0	49
895	0	27
896	0	49
897	0	28
898	0	0
899	0	0
900	0	0
901	22	0
902	0	0
903	0	28
904	0	0
905	0	0
906	0	0
907	0	0
908	0	28
909	0	0
910	0	0
911	0	0
912	0	0
913	0	0
914	0	0
915	0	0
916	0	0
917	0	0
918	0	0
919	0	0
920	0	0
921	0	0
922	0	0
923	0	28
924	0	0
925	0	0
926	0	0
927	0	0
928	0	28
929	0	0
930	22	0
931	0	0
932	22	0
933	0	0
934	0	0
935	0	0
936	0	0
937	0	0
938	0	0
939	0	0
940	0	0
941	0	0
942	0	0
943	0	0
944	0	0
945	0	0
946	0	49
947	0	0
948	0	0
949	0	0
950	0	0
951	0	0
952	0	0
953	0	0
954	0	0
955	0	0
956	0	0
957	0	0
958	0	0
959	0	0
960	0	28
961	0	0
962	0	0
963	0	28
964	0	0
965	0	0
966	0	0
967	0	0
968	0	0
969	0	0
970	0	0
971	0	0
972	0	0
973	0	28
974	0	0
975	0	0
976	22	0
977	0	0
978	0	0
979	0	0
980	0	0
981	0	0
982	0	0
983	0	0
984	0	0
985	0	0
986	0	0
987	0	0
988	22	0
989	0	0
990	0	0
991	0	28
992	0	0
993	0	0
994	0	0
995	0	0
996	0	0
997	0	0
998	0	0
999	0	0

## Sheet: Fig S5 C - Sing16
frame-index	n126-car2	n151-car2	n158-car1	n239-car1	n239-car2										AVG	n126-car2	n151-car2	n158-car1	n239-car1	n239-car2
0	74	239	127	75	22		Perform an average over all 100 frames for each 10 structures								Struct 1	56.45	232.87	140.28	72.78	6.15
1	47	217	84	54	0		Average these 10 values as the global average for each glycan								Struct 2	10	162.42	105.85	91.81	5.11
2	47	239	85	49	0		Use the 10 different averages to calculate the sderr for the global avg.								Struct 3	24.86	166.92	99.74	56.89	5.7
3	47	239	84	0	0		Then plot as bars (x being the glycans, y being the global avg with sderr appended)								Struct 4	30.86	261	120.06	45.18	8.23
4	47	217	147	54	0										Struct 5	17.56	208.58	100.06	59.23	13.97
5	47	239	217	95	0		Structure Fig: show them as NewCartoon and noh and glycan as Lic								Struct 6	28.23	167.25	162	97.97	5.37
6	47	217	63	105	0		Each glycan as different colors (0:50:999)								Struct 7	22.04	168.13	102.7	57.43	1.98
7	47	239	148	27	0		Green: High man								Struct 8	9.14	234.2	128.54	30.74	10.04
8	74	217	147	27	22		Magenta: Complex								Struct 9	34.05	183.38	112.04	31.37	7.73
9	74	212	131	96	0		Orange: any (variation)								Struct 10	22.58	179.16	22.31	129.83	5.16
10	74	217	174	20	0
11	74	239	147	144	0										Total	25.577	196.391	109.358	67.323	6.944
12	47	239	127	77	22										StdErr	4.29338	11.1653	11.5614	9.92708	1.03851
13	47	217	148	102	0
14	74	239	106	48	0
15	74	239	127	116	0
16	74	239	190	74	22
17	47	239	148	50	22
18	47	217	127	116	0
19	47	261	127	145	0
20	47	239	105	102	0
21	47	239	149	0	0
22	47	261	107	50	22
23	74	217	127	76	0
24	47	217	147	78	22
25	74	239	127	124	0
26	74	239	85	0	0
27	74	217	127	97	0
28	47	261	148	76	0
29	47	261	107	0	49
30	74	239	64	76	0
31	74	239	127	70	0
32	47	239	147	47	22
33	47	217	170	117	0
34	47	239	147	76	0
35	47	239	127	28	0
36	47	239	127	55	0
37	47	261	170	104	0
38	47	239	127	144	0
39	74	239	190	68	22
40	47	212	217	49	22
41	47	239	174	96	0
42	74	234	128	76	0
43	74	261	170	0	0
44	47	190	84	144	0
45	47	261	65	70	0
46	74	239	148	49	0
47	47	212	127	49	0
48	47	239	127	96	0
49	74	217	147	55	22
50	47	261	65	117	0
51	47	261	169	22	0
52	74	212	190	68	0
53	47	239	65	76	0
54	47	212	127	74	0
55	74	239	170	90	0
56	47	239	170	55	0
57	47	190	153	123	22
58	47	261	106	28	0
59	74	212	148	104	22
60	74	217	170	145	0
61	47	261	190	27	0
62	47	239	170	124	0
63	74	261	127	76	0
64	47	239	127	27	22
65	47	239	168	144	0
66	47	217	106	75	22
67	74	212	127	74	0
68	47	261	217	0	0
69	47	239	127	50	28
70	47	239	148	50	49
71	47	239	174	96	0
72	47	239	148	144	22
73	47	190	190	0	22
74	47	217	149	77	22
75	47	212	147	27	0
76	74	234	217	70	0
77	74	239	190	0	0
78	47	239	44	124	0
79	47	217	129	49	0
80	74	239	175	70	0
81	47	239	190	144	27
82	47	217	65	75	0
83	74	212	106	122	22
84	74	190	170	124	0
85	47	261	127	124	0
86	47	239	217	104	0
87	47	261	196	0	22
88	74	239	131	97	0
89	47	234	127	49	22
90	74	217	217	28	0
91	74	217	217	68	0
92	47	239	149	95	0
93	47	217	127	77	0
94	47	217	127	28	0
95	47	239	85	47	0
96	47	190	84	28	0
97	47	239	170	97	0
98	74	261	107	69	0
99	74	239	147	150	0
100	26	143	86	75	22
101	0	170	43	95	0
102	0	170	190	144	0
103	0	170	127	55	0
104	0	170	105	98	0
105	26	143	148	122	0
106	48	170	63	122	0
107	0	122	63	102	0
108	27	165	43	95	22
109	0	185	64	49	0
110	0	143	127	75	0
111	21	143	174	145	0
112	0	212	170	116	22
113	48	190	148	94	0
114	0	190	127	144	0
115	0	190	105	28	0
116	0	143	43	47	0
117	0	143	64	49	0
118	0	239	86	95	0
119	27	190	84	47	0
120	0	190	127	75	0
121	0	212	106	164	0
122	0	170	127	74	0
123	0	143	84	47	27
124	0	143	127	0	0
125	0	164	65	74	22
126	0	122	65	0	22
127	22	143	105	115	22
128	0	170	43	55	0
129	22	143	127	95	0
130	0	192	148	74	0
131	0	190	106	27	0
132	0	190	148	74	22
133	21	170	84	123	22
134	27	143	148	144	22
135	0	239	84	116	0
136	27	170	85	95	0
137	48	143	63	95	0
138	0	143	84	95	0
139	21	143	106	164	22
140	0	143	127	95	0
141	0	170	128	96	0
142	0	143	127	55	0
143	69	143	127	150	0
144	0	122	86	96	0
145	21	192	64	95	0
146	0	190	84	69	0
147	0	143	132	48	22
148	0	190	126	102	0
149	27	143	85	122	22
150	0	143	85	102	0
151	0	170	148	96	22
152	27	170	127	74	0
153	0	192	63	102	0
154	0	143	128	74	0
155	27	143	197	27	0
156	27	170	64	142	0
157	21	143	85	47	0
158	0	149	148	104	0
159	0	143	85	97	0
160	21	143	104	124	0
161	0	190	64	28	0
162	0	165	106	145	22
163	0	143	127	95	22
164	0	143	42	75	0
165	0	170	169	124	0
166	0	143	149	144	0
167	0	234	170	94	0
168	0	143	127	97	0
169	0	143	106	122	22
170	27	165	147	47	0
171	49	212	106	27	0
172	0	143	153	137	0
173	27	143	90	104	0
174	0	165	43	96	0
175	0	143	170	122	0
176	0	143	174	122	0
177	0	190	84	28	0
178	0	170	106	104	0
179	21	170	132	144	22
180	0	143	22	164	0
181	70	149	106	96	22
182	0	143	63	95	0
183	26	122	126	137	0
184	0	143	127	27	0
185	0	170	127	97	0
186	0	190	63	75	0
187	27	143	106	47	0
188	0	143	64	27	22
189	0	143	170	69	0
190	0	197	63	172	0
191	27	143	84	95	22
192	0	143	85	55	0
193	0	170	107	123	0
194	27	212	106	47	22
195	0	142	84	95	22
196	0	170	106	116	0
197	48	143	127	172	0
198	0	170	107	54	0
199	0	143	65	143	0
200	75	143	127	104	0
201	27	190	128	54	0
202	27	170	63	75	0
203	26	143	86	116	0
204	0	143	22	27	0
205	21	143	127	96	0
206	48	170	174	55	22
207	74	190	127	22	0
208	0	143	107	77	0
209	0	192	65	49	0
210	21	165	107	96	0
211	0	212	86	0	22
212	27	170	65	56	0
213	22	143	106	28	0
214	47	143	65	76	0
215	27	170	64	27	22
216	48	217	43	28	22
217	0	239	147	0	0
218	48	143	85	55	0
219	48	143	86	50	0
220	48	143	43	150	0
221	0	190	107	75	22
222	22	170	127	20	0
223	27	170	64	75	0
224	21	143	105	28	0
225	26	170	0	0	0
226	0	143	127	49	22
227	0	190	85	96	0
228	47	169	85	69	0
229	21	163	154	47	0
230	0	143	85	27	22
231	21	170	43	27	0
232	48	170	174	76	49
233	48	169	86	172	22
234	49	170	174	145	0
235	21	170	127	103	22
236	27	143	127	47	0
237	48	217	86	54	0
238	0	190	148	76	0
239	21	143	65	27	0
240	70	143	22	27	0
241	0	163	86	0	0
242	27	170	105	0	0
243	0	143	84	28	0
244	0	170	217	75	0
245	0	143	85	49	0
246	21	143	63	95	0
247	0	170	132	76	49
248	0	165	190	104	0
249	21	197	127	55	22
250	22	143	126	95	0
251	27	143	43	75	0
252	26	212	86	75	0
253	21	170	127	122	0
254	0	143	128	22	0
255	27	163	63	27	0
256	0	239	127	28	0
257	21	143	127	77	0
258	26	143	127	96	22
259	0	190	148	74	0
260	26	122	127	27	0
261	48	170	149	76	0
262	74	143	43	0	0
263	27	143	86	76	0
264	21	170	106	68	0
265	0	122	64	27	22
266	48	217	43	27	22
267	0	170	85	117	0
268	21	217	107	54	0
269	21	190	86	27	0
270	27	170	84	48	27
271	0	197	170	77	22
272	0	143	86	27	22
273	27	170	63	69	0
274	27	143	106	75	22
275	0	143	64	27	22
276	69	143	127	27	0
277	21	212	107	0	0
278	0	143	170	0	0
279	21	190	86	55	0
280	0	170	111	0	0
281	53	239	0	0	0
282	69	190	129	0	0
283	21	143	43	77	0
284	21	143	43	0	0
285	27	143	175	55	0
286	27	190	86	49	0
287	47	169	86	55	0
288	0	143	106	28	0
289	48	234	107	47	0
290	48	239	64	104	0
291	70	143	43	104	22
292	21	143	107	28	0
293	27	170	43	47	0
294	0	143	127	82	0
295	48	143	195	75	0
296	21	143	127	123	49
297	48	190	85	103	0
298	0	149	147	77	0
299	22	143	86	77	0
300	0	261	106	20	0
301	69	261	64	55	0
302	42	261	174	47	0
303	42	261	63	0	0
304	0	261	63	95	0
305	21	261	149	67	0
306	26	261	63	0	0
307	49	261	154	47	28
308	62	261	84	96	50
309	42	261	63	0	0
310	42	261	149	47	0
311	53	261	174	75	0
312	70	261	153	27	0
313	0	261	148	90	22
314	21	261	84	0	0
315	0	261	154	74	22
316	21	261	105	0	0
317	21	261	176	0	0
318	0	261	106	47	0
319	42	261	105	0	0
320	0	261	63	27	22
321	27	261	128	95	0
322	21	261	106	0	49
323	0	261	106	67	0
324	0	261	217	47	22
325	42	261	106	27	0
326	22	261	84	0	0
327	49	261	168	0	0
328	21	261	174	95	28
329	26	261	85	0	22
330	0	261	154	27	0
331	0	261	195	47	0
332	27	261	84	96	0
333	48	261	175	75	0
334	70	261	107	0	0
335	48	261	84	27	0
336	69	261	196	67	0
337	69	261	106	27	0
338	0	261	176	55	0
339	21	261	174	74	0
340	0	261	106	76	22
341	21	261	106	55	0
342	21	261	126	89	27
343	0	261	84	54	0
344	0	261	153	103	49
345	0	261	125	27	0
346	0	261	86	54	22
347	48	261	175	170	0
348	0	261	106	27	0
349	69	261	63	27	0
350	26	261	106	27	0
351	21	261	84	116	0
352	69	261	43	20	49
353	27	261	127	47	49
354	48	261	106	27	22
355	91	261	133	0	0
356	0	261	126	27	0
357	21	261	196	0	22
358	48	261	128	20	22
359	53	261	133	75	49
360	42	261	84	49	0
361	48	261	170	49	0
362	42	261	84	27	22
363	42	261	133	67	22
364	21	261	196	27	49
365	22	261	106	28	0
366	53	261	65	0	0
367	69	261	84	74	0
368	48	261	133	27	0
369	22	261	86	27	0
370	0	261	106	74	0
371	0	261	106	95	0
372	21	261	84	47	0
373	48	261	133	47	0
374	48	261	106	95	0
375	26	261	106	27	0
376	26	261	174	28	22
377	0	261	133	97	0
378	69	261	174	47	0
379	42	261	106	0	22
380	0	261	217	115	0
381	0	261	63	76	0
382	0	261	106	22	22
383	47	261	106	27	0
384	48	261	84	27	0
385	70	261	128	20	22
386	0	261	126	94	0
387	0	261	127	27	22
388	27	261	128	27	0
389	48	261	106	0	0
390	21	261	84	27	0
391	70	261	106	27	0
392	0	261	127	27	0
393	0	261	106	47	0
394	21	261	153	76	22
395	42	261	84	49	0
396	69	261	133	47	0
397	70	261	106	49	0
398	69	261	126	67	0
399	49	261	84	54	0
400	53	217	64	54	0
401	0	163	64	47	49
402	0	217	106	55	0
403	0	143	106	47	22
404	47	217	196	122	49
405	27	239	106	22	0
406	22	239	196	0	22
407	47	163	84	47	0
408	0	212	106	27	0
409	53	217	106	96	0
410	21	217	106	95	22
411	0	170	62	27	49
412	0	196	63	27	22
413	26	212	106	27	0
414	49	212	85	27	0
415	27	239	106	74	0
416	0	197	126	67	22
417	48	239	106	95	22
418	0	190	147	96	27
419	0	190	84	27	22
420	42	170	84	0	22
421	0	239	90	47	22
422	21	190	63	27	49
423	0	239	84	123	22
424	48	190	106	22	22
425	75	217	84	0	22
426	21	212	64	95	22
427	0	196	63	27	22
428	21	170	42	47	0
429	0	217	155	47	22
430	22	217	43	67	0
431	0	239	153	144	22
432	22	239	106	74	0
433	27	239	106	47	22
434	27	190	85	0	0
435	21	143	106	28	0
436	47	190	84	96	22
437	48	239	133	0	0
438	27	143	196	95	22
439	0	192	147	144	22
440	0	239	106	27	22
441	0	170	126	70	22
442	0	170	106	0	0
443	0	239	84	67	22
444	21	212	63	144	0
445	0	217	106	28	0
446	27	217	84	96	0
447	0	190	63	74	0
448	0	217	85	27	49
449	27	196	127	27	0
450	0	217	106	27	0
451	0	239	64	27	22
452	27	190	84	75	22
453	0	239	106	122	0
454	0	217	106	74	0
455	0	239	84	27	49
456	0	217	64	27	22
457	21	239	84	75	0
458	0	217	149	27	0
459	0	239	63	27	22
460	0	239	106	55	0
461	0	169	196	47	0
462	27	212	84	55	49
463	27	261	170	75	0
464	0	212	111	94	22
465	21	143	106	95	0
466	0	192	147	89	0
467	21	217	153	122	0
468	0	217	170	75	22
469	21	239	64	47	0
470	21	239	63	47	0
471	26	217	43	27	22
472	27	217	153	144	49
473	0	239	106	102	22
474	22	239	175	75	22
475	48	239	84	0	0
476	0	190	43	76	0
477	0	190	84	76	27
478	21	217	106	96	49
479	53	217	106	94	0
480	21	190	126	94	0
481	26	143	87	0	22
482	27	190	128	28	0
483	0	163	85	95	22
484	21	239	128	47	0
485	21	143	106	55	22
486	48	239	128	0	22
487	0	239	43	27	22
488	21	190	64	27	0
489	26	192	84	27	0
490	21	239	62	96	0
491	0	190	43	47	0
492	22	190	126	27	0
493	0	239	84	96	22
494	21	190	62	75	22
495	27	239	84	27	0
496	27	190	106	144	0
497	27	217	43	54	0
498	27	239	84	115	22
499	26	212	84	74	22
500	27	163	22	75	0
501	21	170	195	123	0
502	27	143	195	102	0
503	0	190	174	165	0
504	43	170	195	95	0
505	27	190	195	67	22
506	0	170	173	143	0
507	48	143	190	95	0
508	48	192	195	82	22
509	27	185	195	142	0
510	21	217	126	67	22
511	74	170	153	95	0
512	0	187	152	170	0
513	48	212	152	95	0
514	21	217	133	122	0
515	48	163	106	27	0
516	21	143	174	95	0
517	27	190	196	40	49
518	47	143	168	28	0
519	48	217	106	95	22
520	0	143	196	123	0
521	21	217	174	130	0
522	0	239	174	123	49
523	27	163	196	142	22
524	22	143	195	123	0
525	0	143	21	49	0
526	48	143	195	115	49
527	21	143	195	117	0
528	47	170	195	83	0
529	27	143	174	28	0
530	27	217	168	75	49
531	21	143	149	47	0
532	0	144	195	75	22
533	21	192	196	27	0
534	21	149	174	123	0
535	27	192	195	74	0
536	48	143	106	164	0
537	27	163	64	95	0
538	21	165	174	95	0
539	27	170	174	94	0
540	27	143	152	123	0
541	0	170	173	95	0
542	75	217	174	97	0
543	22	165	217	123	28
544	26	142	127	192	0
545	48	190	217	94	0
546	21	143	195	55	22
547	0	143	174	48	22
548	21	190	174	150	0
549	26	217	174	115	0
550	48	190	63	67	22
551	27	190	168	117	0
552	21	190	84	67	0
553	48	143	190	122	0
554	74	217	195	68	0
555	21	122	174	143	0
556	21	190	195	82	0
557	27	170	195	67	0
558	21	212	173	124	0
559	0	143	85	117	22
560	49	143	63	192	0
561	0	192	168	142	0
562	0	143	153	95	0
563	27	143	0	95	0
564	42	143	105	95	0
565	0	144	152	82	0
566	74	143	152	95	0
567	48	143	62	27	0
568	48	218	217	76	0
569	27	143	174	123	0
570	48	170	217	115	0
571	0	170	174	144	22
572	26	143	174	150	0
573	26	143	173	28	0
574	21	212	152	48	0
575	21	144	152	83	0
576	75	190	195	95	0
577	27	143	217	123	49
578	0	144	173	145	22
579	47	143	174	122	0
580	21	170	174	105	0
581	0	149	170	27	0
582	49	163	195	192	0
583	0	165	195	96	0
584	27	122	195	123	0
585	0	170	106	75	0
586	75	143	195	123	0
587	21	143	148	47	0
588	96	212	195	123	0
589	27	190	63	0	0
590	27	165	174	117	0
591	0	143	196	143	0
592	27	143	174	28	0
593	53	143	152	122	0
594	48	170	174	75	0
595	27	144	195	95	0
596	21	190	195	95	0
597	0	143	106	47	0
598	48	170	174	150	0
599	0	143	173	48	0
600	21	170	63	47	0
601	0	143	106	47	0
602	21	239	147	123	0
603	21	190	106	55	0
604	26	185	133	96	0
605	0	190	154	95	0
606	0	143	22	49	0
607	0	190	84	76	0
608	21	143	42	104	22
609	27	143	127	47	0
610	49	170	84	95	0
611	49	169	106	0	0
612	27	212	84	47	0
613	27	190	106	27	0
614	0	261	86	27	22
615	0	170	196	117	0
616	26	190	63	67	0
617	27	192	84	75	0
618	27	143	65	67	0
619	27	143	84	74	0
620	48	143	196	144	0
621	0	212	84	27	0
622	0	143	63	82	0
623	27	143	84	0	0
624	21	122	105	97	0
625	0	196	63	0	0
626	49	143	105	22	0
627	0	143	65	27	22
628	27	143	84	27	0
629	69	170	106	75	22
630	0	143	43	96	0
631	0	143	84	55	0
632	0	170	174	69	0
633	0	122	84	27	0
634	0	143	84	47	0
635	27	190	106	94	0
636	48	122	174	47	0
637	21	212	63	0	0
638	48	170	106	0	0
639	0	170	127	77	0
640	48	171	84	0	0
641	21	190	42	47	0
642	0	143	154	0	0
643	0	170	106	27	0
644	48	170	63	54	0
645	0	143	85	47	0
646	48	197	106	27	0
647	48	143	106	69	0
648	26	190	63	27	0
649	0	212	105	54	0
650	0	212	85	27	0
651	0	217	84	74	0
652	47	143	84	74	0
653	0	143	175	49	0
654	49	143	173	27	0
655	0	165	43	67	0
656	48	163	84	54	0
657	48	143	106	27	0
658	22	217	106	47	0
659	27	170	106	68	0
660	0	190	106	77	0
661	21	217	84	0	22
662	69	212	106	95	0
663	27	143	83	47	0
664	0	165	153	102	0
665	48	143	84	69	0
666	0	197	196	0	0
667	48	190	196	74	0
668	53	143	62	74	0
669	26	143	147	55	0
670	0	143	106	22	0
671	53	143	106	95	0
672	21	239	63	77	22
673	0	143	84	54	0
674	0	143	175	48	22
675	21	170	174	47	0
676	0	143	128	114	0
677	0	143	148	49	0
678	0	143	106	47	0
679	49	143	127	27	0
680	0	212	43	95	0
681	22	143	64	54	0
682	47	143	128	94	0
683	26	143	42	96	0
684	0	143	106	55	0
685	27	170	64	69	0
686	0	170	106	55	0
687	75	143	175	96	0
688	0	170	106	77	0
689	48	170	106	96	0
690	70	170	84	47	0
691	48	217	63	47	0
692	22	163	84	74	0
693	0	143	85	28	0
694	27	190	106	54	0
695	0	143	106	116	0
696	27	170	126	95	22
697	21	190	128	54	22
698	26	190	106	27	0
699	21	170	106	27	0
700	21	239	106	27	50
701	0	217	84	54	27
702	0	261	148	27	0
703	0	217	105	27	0
704	0	190	106	27	28
705	0	261	174	124	0
706	0	239	147	27	28
707	27	261	170	77	0
708	0	217	104	28	0
709	48	217	147	27	0
710	27	217	86	54	0
711	0	261	168	0	0
712	21	239	106	27	0
713	0	261	170	28	0
714	27	261	147	22	0
715	0	239	168	0	0
716	0	239	148	48	0
717	0	239	127	55	28
718	0	239	169	22	28
719	0	239	65	27	0
720	0	239	147	55	0
721	0	212	126	54	22
722	0	261	106	27	0
723	42	190	42	22	22
724	0	261	107	27	0
725	0	217	168	0	0
726	0	239	85	28	22
727	0	239	170	47	0
728	0	217	170	0	0
729	0	261	168	27	28
730	0	217	107	27	22
731	22	239	64	54	0
732	0	261	127	48	28
733	22	217	106	0	0
734	21	239	148	55	49
735	27	261	127	0	22
736	0	261	170	0	28
737	27	217	190	20	0
738	0	217	127	68	0
739	0	239	86	0	0
740	0	261	147	28	49
741	26	239	105	0	22
742	0	217	105	28	0
743	21	212	125	0	0
744	21	239	174	28	28
745	0	217	148	95	0
746	0	217	85	76	0
747	0	239	106	54	0
748	69	217	168	49	22
749	53	217	106	0	0
750	0	239	147	27	0
751	0	239	105	0	0
752	27	239	126	49	0
753	21	239	147	28	49
754	0	239	147	95	0
755	0	239	190	28	49
756	0	239	64	27	0
757	0	239	107	0	0
758	0	217	104	0	0
759	26	239	148	28	22
760	0	261	190	22	0
761	0	217	127	28	0
762	0	190	169	76	22
763	0	239	127	0	0
764	0	217	86	22	22
765	0	217	148	0	0
766	0	217	127	0	0
767	0	261	127	0	0
768	0	239	190	22	0
769	0	239	84	50	0
770	0	239	147	55	28
771	53	261	107	0	0
772	69	217	147	115	0
773	0	261	127	0	22
774	0	190	190	67	22
775	21	261	174	0	28
776	0	239	106	27	28
777	21	217	106	0	22
778	27	261	84	28	22
779	26	261	65	49	0
780	0	217	65	0	0
781	0	239	106	27	0
782	0	217	174	47	0
783	0	217	86	0	0
784	0	239	127	0	0
785	21	239	170	55	49
786	0	212	106	49	0
787	0	239	149	28	0
788	0	217	129	0	22
789	0	212	84	22	22
790	27	239	148	27	0
791	0	217	127	28	0
792	27	239	149	27	0
793	0	239	105	27	0
794	0	239	86	0	0
795	0	217	148	117	0
796	0	239	105	27	0
797	0	239	147	50	0
798	0	261	148	27	0
799	26	239	127	28	22
800	22	212	106	27	0
801	21	142	106	0	0
802	21	190	43	0	0
803	42	170	43	27	0
804	48	212	175	0	0
805	27	239	106	54	22
806	21	190	106	0	0
807	48	239	174	96	0
808	27	165	106	27	0
809	26	239	106	75	22
810	48	143	106	22	0
811	48	170	133	54	22
812	42	143	85	47	0
813	0	190	106	27	0
814	0	163	106	55	0
815	0	212	86	27	0
816	74	239	106	0	0
817	49	217	154	0	0
818	0	261	175	55	22
819	0	239	106	0	0
820	48	212	106	54	22
821	27	212	127	27	0
822	21	217	174	62	22
823	0	170	106	47	0
824	49	190	84	27	0
825	27	143	84	27	0
826	48	143	106	28	22
827	53	163	126	0	0
828	48	190	106	76	0
829	117	212	127	0	0
830	21	122	106	27	22
831	0	217	133	28	0
832	21	212	106	28	22
833	69	143	106	54	22
834	21	143	196	27	0
835	27	170	126	87	0
836	48	170	106	27	22
837	69	143	106	0	0
838	42	212	106	27	0
839	48	143	170	27	49
840	22	143	106	20	22
841	48	143	84	27	0
842	69	143	64	0	0
843	27	217	106	0	0
844	21	212	176	102	22
845	21	239	106	27	49
846	26	163	22	0	22
847	0	169	127	96	0
848	70	239	106	49	0
849	21	170	85	0	0
850	48	190	106	22	0
851	26	143	106	0	49
852	48	239	113	0	22
853	21	185	106	27	0
854	75	212	0	0	0
855	27	239	106	27	0
856	48	143	106	47	0
857	0	163	106	0	0
858	21	190	106	47	0
859	48	217	127	27	0
860	21	143	133	0	0
861	27	163	84	0	0
862	48	197	133	76	0
863	48	170	84	27	0
864	21	170	128	27	0
865	47	261	150	0	27
866	27	239	169	74	22
867	70	143	106	47	0
868	48	170	133	28	0
869	21	212	154	27	0
870	21	190	106	27	22
871	48	163	42	69	27
872	47	190	84	27	22
873	21	170	106	27	0
874	0	170	64	0	22
875	22	143	84	27	0
876	21	170	64	0	0
877	48	169	128	0	22
878	48	163	86	55	0
879	26	212	133	96	0
880	21	170	106	27	22
881	27	190	195	27	0
882	48	143	148	27	0
883	0	163	169	54	0
884	27	239	106	47	0
885	68	164	149	54	22
886	0	122	106	54	0
887	48	212	126	0	0
888	0	239	86	0	22
889	21	165	133	49	0
890	27	143	64	27	0
891	48	190	106	0	0
892	22	143	105	74	0
893	74	170	127	55	0
894	21	163	126	89	0
895	21	143	126	47	0
896	48	185	84	27	22
897	27	143	133	27	0
898	48	239	106	0	22
899	74	143	127	27	22
900	48	190	0	122	0
901	0	217	0	192	0
902	26	212	22	192	0
903	53	192	22	170	0
904	48	170	0	123	0
905	27	165	0	68	0
906	21	190	21	192	0
907	0	170	86	150	0
908	48	185	42	117	0
909	75	239	0	144	0
910	0	190	22	172	0
911	0	239	0	192	0
912	27	190	64	192	0
913	0	190	22	76	49
914	0	169	0	192	22
915	26	163	22	172	0
916	0	170	43	95	0
917	0	212	84	95	0
918	27	144	22	75	0
919	74	163	43	102	0
920	26	217	22	123	0
921	69	240	0	0	0
922	0	190	21	123	22
923	48	143	43	144	0
924	21	143	43	144	22
925	0	212	21	137	0
926	21	143	21	172	0
927	69	143	0	170	0
928	0	170	22	122	0
929	21	143	0	123	0
930	21	143	43	172	0
931	0	143	64	114	0
932	27	192	22	117	0
933	21	212	0	95	0
934	21	170	0	68	0
935	0	185	21	115	0
936	21	190	0	67	22
937	49	170	22	192	0
938	0	190	22	89	0
939	27	192	0	172	0
940	21	122	0	150	22
941	43	143	0	172	0
942	21	212	85	144	22
943	27	122	43	117	0
944	0	163	0	123	49
945	26	163	22	150	0
946	21	196	0	102	22
947	0	165	21	164	22
948	22	239	22	116	0
949	26	190	0	164	0
950	0	170	0	150	22
951	53	143	21	164	0
952	27	192	0	150	0
953	48	192	0	116	0
954	21	239	0	68	0
955	0	170	0	143	0
956	21	212	0	123	0
957	0	143	0	96	22
958	21	170	43	123	0
959	21	170	22	95	0
960	27	239	0	192	0
961	27	190	0	75	0
962	26	163	43	122	0
963	27	143	0	145	0
964	22	143	22	170	22
965	27	163	0	95	0
966	0	212	0	95	0
967	0	190	22	164	22
968	47	212	22	123	0
969	22	190	43	95	22
970	26	163	0	142	0
971	49	170	42	170	0
972	0	239	0	192	0
973	0	190	43	115	0
974	27	143	22	145	0
975	0	170	21	192	0
976	22	143	43	150	0
977	0	143	0	143	0
978	22	170	21	171	0
979	49	212	107	144	0
980	0	143	64	123	22
981	0	239	21	144	0
982	0	192	0	144	22
983	21	239	127	143	0
984	27	163	0	116	0
985	48	143	22	116	0
986	22	190	22	144	0
987	0	190	86	115	0
988	47	170	22	0	0
989	0	190	43	152	22
990	21	190	21	142	0
991	21	143	42	123	22
992	48	144	0	0	0
993	27	163	43	130	0
994	47	163	0	75	22
995	27	170	43	96	22
996	53	212	22	95	0
997	0	165	0	123	0
998	21	143	0	117	0
999	27	169	21	123	0

[truncated: 2 more sheets: Fig S6D, S9]
